# Supplementary material for: Cholera deaths in Soho, London, 1854: Risk Terrain Modeling for epidemiological investigations
Source: PLoS One. 2020 Mar 30;15(3):e0230725. doi: 10.1371/journal.pone.0230725 (PMC7105112; doi:10.1371/journal.pone.0230725)
Supplement: S1 File — (ZIP) [file pone.0230725.s001.zip]

Archive with 1,630 entries (1,535 files):
- Snow_London/
- Snow_London/.DS_Store
- Snow_London/Boundary/
- Snow_London/Boundary/Soho_Boundary.cpg
- Snow_London/Boundary/Soho_Boundary.dbf
- Snow_London/Boundary/Soho_Boundary.prj
- Snow_London/Boundary/Soho_Boundary.shp
- Snow_London/Boundary/Soho_Boundary.shx
- Snow_London/Boundary/Soho_Boundary_Projected.cpg
- Snow_London/Boundary/Soho_Boundary_Projected.dbf
- Snow_London/Boundary/Soho_Boundary_Projected.prj
- Snow_London/Boundary/Soho_Boundary_Projected.sbn
- Snow_London/Boundary/Soho_Boundary_Projected.sbx
- Snow_London/Boundary/Soho_Boundary_Projected.shp
- Snow_London/Boundary/Soho_Boundary_Projected.shp.HENRIBUCCINESCH.14372.4964.sr.lock
- Snow_London/Boundary/Soho_Boundary_Projected.shx
- Snow_London/Pumps/
- Snow_London/Pumps/Pump_1.cpg
- Snow_London/Pumps/Pump_1.dbf
- Snow_London/Pumps/Pump_1.prj
- Snow_London/Pumps/Pump_1.sbn
- Snow_London/Pumps/Pump_1.sbx
- Snow_London/Pumps/Pump_1.shp
- Snow_London/Pumps/Pump_1.shp.HENRIBUCCINESCH.14372.4964.sr.lock
- Snow_London/Pumps/Pump_1.shx
- Snow_London/Pumps/Pump_2.cpg
- Snow_London/Pumps/Pump_2.dbf
- Snow_London/Pumps/Pump_2.prj
- Snow_London/Pumps/Pump_2.sbn
- Snow_London/Pumps/Pump_2.sbx
- Snow_London/Pumps/Pump_2.shp
- Snow_London/Pumps/Pump_2.shp.HENRIBUCCINESCH.14372.4964.sr.lock
- Snow_London/Pumps/Pump_2.shx
- Snow_London/Pumps/Pump_3.cpg
- Snow_London/Pumps/Pump_3.dbf
- Snow_London/Pumps/Pump_3.prj
- Snow_London/Pumps/Pump_3.sbn
- Snow_London/Pumps/Pump_3.sbx
- Snow_London/Pumps/Pump_3.shp
- Snow_London/Pumps/Pump_3.shp.HENRIBUCCINESCH.14372.4964.sr.lock
- Snow_London/Pumps/Pump_3.shx
- Snow_London/Pumps/Pump_4.cpg
- Snow_London/Pumps/Pump_4.dbf
- Snow_London/Pumps/Pump_4.prj
- Snow_London/Pumps/Pump_4.sbn
- Snow_London/Pumps/Pump_4.sbx
- Snow_London/Pumps/Pump_4.shp
- Snow_London/Pumps/Pump_4.shp.HENRIBUCCINESCH.14372.4964.sr.lock
- Snow_London/Pumps/Pump_4.shx
- Snow_London/Pumps/Pump_5.cpg
- Snow_London/Pumps/Pump_5.dbf
- Snow_London/Pumps/Pump_5.prj
- Snow_London/Pumps/Pump_5.sbn
- Snow_London/Pumps/Pump_5.sbx
- Snow_London/Pumps/Pump_5.shp
- Snow_London/Pumps/Pump_5.shp.HENRIBUCCINESCH.14372.4964.sr.lock
- Snow_London/Pumps/Pump_5.shx
- Snow_London/Pumps/Pump_6.cpg
- Snow_London/Pumps/Pump_6.dbf
- Snow_London/Pumps/Pump_6.prj
- Snow_London/Pumps/Pump_6.sbn
- Snow_London/Pumps/Pump_6.sbx
- Snow_London/Pumps/Pump_6.shp
- Snow_London/Pumps/Pump_6.shp.HENRIBUCCINESCH.14372.4964.sr.lock
- Snow_London/Pumps/Pump_6.shx
- Snow_London/Pumps/Pump_7_Outside.cpg
- Snow_London/Pumps/Pump_7_Outside.dbf
- Snow_London/Pumps/Pump_7_Outside.prj
- Snow_London/Pumps/Pump_7_Outside.sbn
- Snow_London/Pumps/Pump_7_Outside.sbx
- Snow_London/Pumps/Pump_7_Outside.shp
- Snow_London/Pumps/Pump_7_Outside.shp.HENRIBUCCINESCH.14372.4964.sr.lock
- Snow_London/Pumps/Pump_7_Outside.shx
- Snow_London/Pumps/Pump_8.cpg
- Snow_London/Pumps/Pump_8.dbf
- Snow_London/Pumps/Pump_8.prj
- Snow_London/Pumps/Pump_8.sbn
- Snow_London/Pumps/Pump_8.sbx
- Snow_London/Pumps/Pump_8.shp
- Snow_London/Pumps/Pump_8.shp.HENRIBUCCINESCH.14372.4964.sr.lock
- Snow_London/Pumps/Pump_8.shx
- Snow_London/RTM_Output/
- Snow_London/RTM_Output/.DS_Store
- Snow_London/RTM_Output/AllPumpsIndividual_100m50m/
- Snow_London/RTM_Output/AllPumpsIndividual_100m50m.zip
- Snow_London/RTM_Output/AllPumpsIndividual_100m50m/AllPumpsIndividual_100m50m-report.html
- Snow_London/RTM_Output/AllPumpsIndividual_100m50m/css/
- Snow_London/RTM_Output/AllPumpsIndividual_100m50m/css/app.css
- Snow_London/RTM_Output/AllPumpsIndividual_100m50m/css/bootstrap.min.css
- Snow_London/RTM_Output/AllPumpsIndividual_100m50m/geotiff-1348764094/
- Snow_London/RTM_Output/AllPumpsIndividual_100m50m/geotiff-1348764094/output.csv.1348764094.output-cellid.tfw
- Snow_London/RTM_Output/AllPumpsIndividual_100m50m/geotiff-1348764094/output.csv.1348764094.output-cellid.tif
- Snow_London/RTM_Output/AllPumpsIndividual_100m50m/geotiff-1348764094/output.csv.1348764094.output-crime_count.tfw
- Snow_London/RTM_Output/AllPumpsIndividual_100m50m/geotiff-1348764094/output.csv.1348764094.output-crime_count.tif
- Snow_London/RTM_Output/AllPumpsIndividual_100m50m/geotiff-1348764094/output.csv.1348764094.output-crime_present.tfw
- Snow_London/RTM_Output/AllPumpsIndividual_100m50m/geotiff-1348764094/output.csv.1348764094.output-crime_present.tif
- Snow_London/RTM_Output/AllPumpsIndividual_100m50m/geotiff-1348764094/output.csv.1348764094.output-number.risk.variables.present.tfw
- Snow_London/RTM_Output/AllPumpsIndividual_100m50m/geotiff-1348764094/output.csv.1348764094.output-number.risk.variables.present.tif
- Snow_London/RTM_Output/AllPumpsIndividual_100m50m/geotiff-1348764094/output.csv.1348764094.output-output_prediction.tfw
- Snow_London/RTM_Output/AllPumpsIndividual_100m50m/geotiff-1348764094/output.csv.1348764094.output-output_prediction.tif
- Snow_London/RTM_Output/AllPumpsIndividual_100m50m/geotiff-1348764094/output.csv.1348764094.output-output_score.tfw
- Snow_London/RTM_Output/AllPumpsIndividual_100m50m/geotiff-1348764094/output.csv.1348764094.output-output_score.tif
- Snow_London/RTM_Output/AllPumpsIndividual_100m50m/geotiff-1348764094/output.csv.1348764094.output-output_score.tif.aux.xml
- Snow_London/RTM_Output/AllPumpsIndividual_100m50m/geotiff-1348764094/output.csv.1348764094.output-r01d01_Pump_1_density_50.tfw
- Snow_London/RTM_Output/AllPumpsIndividual_100m50m/geotiff-1348764094/output.csv.1348764094.output-r01d01_Pump_1_density_50.tif
- Snow_London/RTM_Output/AllPumpsIndividual_100m50m/geotiff-1348764094/output.csv.1348764094.output-r01d02_Pump_1_density_100.tfw
- Snow_London/RTM_Output/AllPumpsIndividual_100m50m/geotiff-1348764094/output.csv.1348764094.output-r01d02_Pump_1_density_100.tif
- Snow_London/RTM_Output/AllPumpsIndividual_100m50m/geotiff-1348764094/output.csv.1348764094.output-r01d03_Pump_1_density_150.tfw
- Snow_London/RTM_Output/AllPumpsIndividual_100m50m/geotiff-1348764094/output.csv.1348764094.output-r01d03_Pump_1_density_150.tif
- Snow_London/RTM_Output/AllPumpsIndividual_100m50m/geotiff-1348764094/output.csv.1348764094.output-r01d04_Pump_1_density_200.tfw
- Snow_London/RTM_Output/AllPumpsIndividual_100m50m/geotiff-1348764094/output.csv.1348764094.output-r01d04_Pump_1_density_200.tif
- Snow_London/RTM_Output/AllPumpsIndividual_100m50m/geotiff-1348764094/output.csv.1348764094.output-r01d05_Pump_1_density_250.tfw
- Snow_London/RTM_Output/AllPumpsIndividual_100m50m/geotiff-1348764094/output.csv.1348764094.output-r01d05_Pump_1_density_250.tif
- Snow_London/RTM_Output/AllPumpsIndividual_100m50m/geotiff-1348764094/output.csv.1348764094.output-r01d06_Pump_1_density_300.tfw
- Snow_London/RTM_Output/AllPumpsIndividual_100m50m/geotiff-1348764094/output.csv.1348764094.output-r01d06_Pump_1_density_300.tif
- Snow_London/RTM_Output/AllPumpsIndividual_100m50m/geotiff-1348764094/output.csv.1348764094.output-r01p01_Pump_1_proximity_50.tfw
- Snow_London/RTM_Output/AllPumpsIndividual_100m50m/geotiff-1348764094/output.csv.1348764094.output-r01p01_Pump_1_proximity_50.tif
- Snow_London/RTM_Output/AllPumpsIndividual_100m50m/geotiff-1348764094/output.csv.1348764094.output-r01p02_Pump_1_proximity_100.tfw
- Snow_London/RTM_Output/AllPumpsIndividual_100m50m/geotiff-1348764094/output.csv.1348764094.output-r01p02_Pump_1_proximity_100.tif
- Snow_London/RTM_Output/AllPumpsIndividual_100m50m/geotiff-1348764094/output.csv.1348764094.output-r01p03_Pump_1_proximity_150.tfw
- Snow_London/RTM_Output/AllPumpsIndividual_100m50m/geotiff-1348764094/output.csv.1348764094.output-r01p03_Pump_1_proximity_150.tif
- Snow_London/RTM_Output/AllPumpsIndividual_100m50m/geotiff-1348764094/output.csv.1348764094.output-r01p04_Pump_1_proximity_200.tfw
- Snow_London/RTM_Output/AllPumpsIndividual_100m50m/geotiff-1348764094/output.csv.1348764094.output-r01p04_Pump_1_proximity_200.tif
- Snow_London/RTM_Output/AllPumpsIndividual_100m50m/geotiff-1348764094/output.csv.1348764094.output-r01p05_Pump_1_proximity_250.tfw
- Snow_London/RTM_Output/AllPumpsIndividual_100m50m/geotiff-1348764094/output.csv.1348764094.output-r01p05_Pump_1_proximity_250.tif
- Snow_London/RTM_Output/AllPumpsIndividual_100m50m/geotiff-1348764094/output.csv.1348764094.output-r01p06_Pump_1_proximity_300.tfw
- Snow_London/RTM_Output/AllPumpsIndividual_100m50m/geotiff-1348764094/output.csv.1348764094.output-r01p06_Pump_1_proximity_300.tif
- Snow_London/RTM_Output/AllPumpsIndividual_100m50m/geotiff-1348764094/output.csv.1348764094.output-r02d01_Pump_2_density_50.tfw
- Snow_London/RTM_Output/AllPumpsIndividual_100m50m/geotiff-1348764094/output.csv.1348764094.output-r02d01_Pump_2_density_50.tif
- Snow_London/RTM_Output/AllPumpsIndividual_100m50m/geotiff-1348764094/output.csv.1348764094.output-r02d02_Pump_2_density_100.tfw
- Snow_London/RTM_Output/AllPumpsIndividual_100m50m/geotiff-1348764094/output.csv.1348764094.output-r02d02_Pump_2_density_100.tif
- Snow_London/RTM_Output/AllPumpsIndividual_100m50m/geotiff-1348764094/output.csv.1348764094.output-r02d03_Pump_2_density_150.tfw
- Snow_London/RTM_Output/AllPumpsIndividual_100m50m/geotiff-1348764094/output.csv.1348764094.output-r02d03_Pump_2_density_150.tif
- Snow_London/RTM_Output/AllPumpsIndividual_100m50m/geotiff-1348764094/output.csv.1348764094.output-r02d04_Pump_2_density_200.tfw
- Snow_London/RTM_Output/AllPumpsIndividual_100m50m/geotiff-1348764094/output.csv.1348764094.output-r02d04_Pump_2_density_200.tif
- Snow_London/RTM_Output/AllPumpsIndividual_100m50m/geotiff-1348764094/output.csv.1348764094.output-r02d05_Pump_2_density_250.tfw
- Snow_London/RTM_Output/AllPumpsIndividual_100m50m/geotiff-1348764094/output.csv.1348764094.output-r02d05_Pump_2_density_250.tif
- Snow_London/RTM_Output/AllPumpsIndividual_100m50m/geotiff-1348764094/output.csv.1348764094.output-r02d06_Pump_2_density_300.tfw
- Snow_London/RTM_Output/AllPumpsIndividual_100m50m/geotiff-1348764094/output.csv.1348764094.output-r02d06_Pump_2_density_300.tif
- Snow_London/RTM_Output/AllPumpsIndividual_100m50m/geotiff-1348764094/output.csv.1348764094.output-r02p01_Pump_2_proximity_50.tfw
- Snow_London/RTM_Output/AllPumpsIndividual_100m50m/geotiff-1348764094/output.csv.1348764094.output-r02p01_Pump_2_proximity_50.tif
- Snow_London/RTM_Output/AllPumpsIndividual_100m50m/geotiff-1348764094/output.csv.1348764094.output-r02p02_Pump_2_proximity_100.tfw
- Snow_London/RTM_Output/AllPumpsIndividual_100m50m/geotiff-1348764094/output.csv.1348764094.output-r02p02_Pump_2_proximity_100.tif
- Snow_London/RTM_Output/AllPumpsIndividual_100m50m/geotiff-1348764094/output.csv.1348764094.output-r02p03_Pump_2_proximity_150.tfw
- Snow_London/RTM_Output/AllPumpsIndividual_100m50m/geotiff-1348764094/output.csv.1348764094.output-r02p03_Pump_2_proximity_150.tif
- Snow_London/RTM_Output/AllPumpsIndividual_100m50m/geotiff-1348764094/output.csv.1348764094.output-r02p04_Pump_2_proximity_200.tfw
- Snow_London/RTM_Output/AllPumpsIndividual_100m50m/geotiff-1348764094/output.csv.1348764094.output-r02p04_Pump_2_proximity_200.tif
- Snow_London/RTM_Output/AllPumpsIndividual_100m50m/geotiff-1348764094/output.csv.1348764094.output-r02p05_Pump_2_proximity_250.tfw
- Snow_London/RTM_Output/AllPumpsIndividual_100m50m/geotiff-1348764094/output.csv.1348764094.output-r02p05_Pump_2_proximity_250.tif
- Snow_London/RTM_Output/AllPumpsIndividual_100m50m/geotiff-1348764094/output.csv.1348764094.output-r02p06_Pump_2_proximity_300.tfw
- Snow_London/RTM_Output/AllPumpsIndividual_100m50m/geotiff-1348764094/output.csv.1348764094.output-r02p06_Pump_2_proximity_300.tif
- Snow_London/RTM_Output/AllPumpsIndividual_100m50m/geotiff-1348764094/output.csv.1348764094.output-r03d01_Pump_3_density_50.tfw
- Snow_London/RTM_Output/AllPumpsIndividual_100m50m/geotiff-1348764094/output.csv.1348764094.output-r03d01_Pump_3_density_50.tif
- Snow_London/RTM_Output/AllPumpsIndividual_100m50m/geotiff-1348764094/output.csv.1348764094.output-r03d02_Pump_3_density_100.tfw
- Snow_London/RTM_Output/AllPumpsIndividual_100m50m/geotiff-1348764094/output.csv.1348764094.output-r03d02_Pump_3_density_100.tif
- Snow_London/RTM_Output/AllPumpsIndividual_100m50m/geotiff-1348764094/output.csv.1348764094.output-r03d03_Pump_3_density_150.tfw
- Snow_London/RTM_Output/AllPumpsIndividual_100m50m/geotiff-1348764094/output.csv.1348764094.output-r03d03_Pump_3_density_150.tif
- Snow_London/RTM_Output/AllPumpsIndividual_100m50m/geotiff-1348764094/output.csv.1348764094.output-r03d04_Pump_3_density_200.tfw
- Snow_London/RTM_Output/AllPumpsIndividual_100m50m/geotiff-1348764094/output.csv.1348764094.output-r03d04_Pump_3_density_200.tif
- Snow_London/RTM_Output/AllPumpsIndividual_100m50m/geotiff-1348764094/output.csv.1348764094.output-r03d05_Pump_3_density_250.tfw
- Snow_London/RTM_Output/AllPumpsIndividual_100m50m/geotiff-1348764094/output.csv.1348764094.output-r03d05_Pump_3_density_250.tif
- Snow_London/RTM_Output/AllPumpsIndividual_100m50m/geotiff-1348764094/output.csv.1348764094.output-r03d06_Pump_3_density_300.tfw
- Snow_London/RTM_Output/AllPumpsIndividual_100m50m/geotiff-1348764094/output.csv.1348764094.output-r03d06_Pump_3_density_300.tif
- Snow_London/RTM_Output/AllPumpsIndividual_100m50m/geotiff-1348764094/output.csv.1348764094.output-r03p01_Pump_3_proximity_50.tfw
- Snow_London/RTM_Output/AllPumpsIndividual_100m50m/geotiff-1348764094/output.csv.1348764094.output-r03p01_Pump_3_proximity_50.tif
- Snow_London/RTM_Output/AllPumpsIndividual_100m50m/geotiff-1348764094/output.csv.1348764094.output-r03p02_Pump_3_proximity_100.tfw
- Snow_London/RTM_Output/AllPumpsIndividual_100m50m/geotiff-1348764094/output.csv.1348764094.output-r03p02_Pump_3_proximity_100.tif
- Snow_London/RTM_Output/AllPumpsIndividual_100m50m/geotiff-1348764094/output.csv.1348764094.output-r03p03_Pump_3_proximity_150.tfw
- Snow_London/RTM_Output/AllPumpsIndividual_100m50m/geotiff-1348764094/output.csv.1348764094.output-r03p03_Pump_3_proximity_150.tif
- Snow_London/RTM_Output/AllPumpsIndividual_100m50m/geotiff-1348764094/output.csv.1348764094.output-r03p04_Pump_3_proximity_200.tfw
- Snow_London/RTM_Output/AllPumpsIndividual_100m50m/geotiff-1348764094/output.csv.1348764094.output-r03p04_Pump_3_proximity_200.tif
- Snow_London/RTM_Output/AllPumpsIndividual_100m50m/geotiff-1348764094/output.csv.1348764094.output-r03p05_Pump_3_proximity_250.tfw
- Snow_London/RTM_Output/AllPumpsIndividual_100m50m/geotiff-1348764094/output.csv.1348764094.output-r03p05_Pump_3_proximity_250.tif
- Snow_London/RTM_Output/AllPumpsIndividual_100m50m/geotiff-1348764094/output.csv.1348764094.output-r03p06_Pump_3_proximity_300.tfw
- Snow_London/RTM_Output/AllPumpsIndividual_100m50m/geotiff-1348764094/output.csv.1348764094.output-r03p06_Pump_3_proximity_300.tif
- Snow_London/RTM_Output/AllPumpsIndividual_100m50m/geotiff-1348764094/output.csv.1348764094.output-r04d01_Pump_4_density_50.tfw
- Snow_London/RTM_Output/AllPumpsIndividual_100m50m/geotiff-1348764094/output.csv.1348764094.output-r04d01_Pump_4_density_50.tif
- Snow_London/RTM_Output/AllPumpsIndividual_100m50m/geotiff-1348764094/output.csv.1348764094.output-r04d02_Pump_4_density_100.tfw
- Snow_London/RTM_Output/AllPumpsIndividual_100m50m/geotiff-1348764094/output.csv.1348764094.output-r04d02_Pump_4_density_100.tif
- Snow_London/RTM_Output/AllPumpsIndividual_100m50m/geotiff-1348764094/output.csv.1348764094.output-r04d03_Pump_4_density_150.tfw
- Snow_London/RTM_Output/AllPumpsIndividual_100m50m/geotiff-1348764094/output.csv.1348764094.output-r04d03_Pump_4_density_150.tif
- Snow_London/RTM_Output/AllPumpsIndividual_100m50m/geotiff-1348764094/output.csv.1348764094.output-r04d04_Pump_4_density_200.tfw
- Snow_London/RTM_Output/AllPumpsIndividual_100m50m/geotiff-1348764094/output.csv.1348764094.output-r04d04_Pump_4_density_200.tif
- Snow_London/RTM_Output/AllPumpsIndividual_100m50m/geotiff-1348764094/output.csv.1348764094.output-r04d05_Pump_4_density_250.tfw
- Snow_London/RTM_Output/AllPumpsIndividual_100m50m/geotiff-1348764094/output.csv.1348764094.output-r04d05_Pump_4_density_250.tif
- Snow_London/RTM_Output/AllPumpsIndividual_100m50m/geotiff-1348764094/output.csv.1348764094.output-r04d06_Pump_4_density_300.tfw
- Snow_London/RTM_Output/AllPumpsIndividual_100m50m/geotiff-1348764094/output.csv.1348764094.output-r04d06_Pump_4_density_300.tif
- Snow_London/RTM_Output/AllPumpsIndividual_100m50m/geotiff-1348764094/output.csv.1348764094.output-r04p01_Pump_4_proximity_50.tfw
- Snow_London/RTM_Output/AllPumpsIndividual_100m50m/geotiff-1348764094/output.csv.1348764094.output-r04p01_Pump_4_proximity_50.tif
- Snow_London/RTM_Output/AllPumpsIndividual_100m50m/geotiff-1348764094/output.csv.1348764094.output-r04p02_Pump_4_proximity_100.tfw
- Snow_London/RTM_Output/AllPumpsIndividual_100m50m/geotiff-1348764094/output.csv.1348764094.output-r04p02_Pump_4_proximity_100.tif
- Snow_London/RTM_Output/AllPumpsIndividual_100m50m/geotiff-1348764094/output.csv.1348764094.output-r04p03_Pump_4_proximity_150.tfw
- Snow_London/RTM_Output/AllPumpsIndividual_100m50m/geotiff-1348764094/output.csv.1348764094.output-r04p03_Pump_4_proximity_150.tif
- Snow_London/RTM_Output/AllPumpsIndividual_100m50m/geotiff-1348764094/output.csv.1348764094.output-r04p04_Pump_4_proximity_200.tfw
- Snow_London/RTM_Output/AllPumpsIndividual_100m50m/geotiff-1348764094/output.csv.1348764094.output-r04p04_Pump_4_proximity_200.tif
- Snow_London/RTM_Output/AllPumpsIndividual_100m50m/geotiff-1348764094/output.csv.1348764094.output-r04p05_Pump_4_proximity_250.tfw
- Snow_London/RTM_Output/AllPumpsIndividual_100m50m/geotiff-1348764094/output.csv.1348764094.output-r04p05_Pump_4_proximity_250.tif
- Snow_London/RTM_Output/AllPumpsIndividual_100m50m/geotiff-1348764094/output.csv.1348764094.output-r04p06_Pump_4_proximity_300.tfw
- Snow_London/RTM_Output/AllPumpsIndividual_100m50m/geotiff-1348764094/output.csv.1348764094.output-r04p06_Pump_4_proximity_300.tif
- Snow_London/RTM_Output/AllPumpsIndividual_100m50m/geotiff-1348764094/output.csv.1348764094.output-r05d01_Pump_5_density_50.tfw
- Snow_London/RTM_Output/AllPumpsIndividual_100m50m/geotiff-1348764094/output.csv.1348764094.output-r05d01_Pump_5_density_50.tif
- Snow_London/RTM_Output/AllPumpsIndividual_100m50m/geotiff-1348764094/output.csv.1348764094.output-r05d02_Pump_5_density_100.tfw
- Snow_London/RTM_Output/AllPumpsIndividual_100m50m/geotiff-1348764094/output.csv.1348764094.output-r05d02_Pump_5_density_100.tif
- Snow_London/RTM_Output/AllPumpsIndividual_100m50m/geotiff-1348764094/output.csv.1348764094.output-r05d03_Pump_5_density_150.tfw
- Snow_London/RTM_Output/AllPumpsIndividual_100m50m/geotiff-1348764094/output.csv.1348764094.output-r05d03_Pump_5_density_150.tif
- Snow_London/RTM_Output/AllPumpsIndividual_100m50m/geotiff-1348764094/output.csv.1348764094.output-r05d04_Pump_5_density_200.tfw
- Snow_London/RTM_Output/AllPumpsIndividual_100m50m/geotiff-1348764094/output.csv.1348764094.output-r05d04_Pump_5_density_200.tif
- Snow_London/RTM_Output/AllPumpsIndividual_100m50m/geotiff-1348764094/output.csv.1348764094.output-r05d05_Pump_5_density_250.tfw
- Snow_London/RTM_Output/AllPumpsIndividual_100m50m/geotiff-1348764094/output.csv.1348764094.output-r05d05_Pump_5_density_250.tif
- Snow_London/RTM_Output/AllPumpsIndividual_100m50m/geotiff-1348764094/output.csv.1348764094.output-r05d06_Pump_5_density_300.tfw
- Snow_London/RTM_Output/AllPumpsIndividual_100m50m/geotiff-1348764094/output.csv.1348764094.output-r05d06_Pump_5_density_300.tif
- Snow_London/RTM_Output/AllPumpsIndividual_100m50m/geotiff-1348764094/output.csv.1348764094.output-r05p01_Pump_5_proximity_50.tfw
- Snow_London/RTM_Output/AllPumpsIndividual_100m50m/geotiff-1348764094/output.csv.1348764094.output-r05p01_Pump_5_proximity_50.tif
- Snow_London/RTM_Output/AllPumpsIndividual_100m50m/geotiff-1348764094/output.csv.1348764094.output-r05p02_Pump_5_proximity_100.tfw
- Snow_London/RTM_Output/AllPumpsIndividual_100m50m/geotiff-1348764094/output.csv.1348764094.output-r05p02_Pump_5_proximity_100.tif
- Snow_London/RTM_Output/AllPumpsIndividual_100m50m/geotiff-1348764094/output.csv.1348764094.output-r05p03_Pump_5_proximity_150.tfw
- Snow_London/RTM_Output/AllPumpsIndividual_100m50m/geotiff-1348764094/output.csv.1348764094.output-r05p03_Pump_5_proximity_150.tif
- Snow_London/RTM_Output/AllPumpsIndividual_100m50m/geotiff-1348764094/output.csv.1348764094.output-r05p04_Pump_5_proximity_200.tfw
- Snow_London/RTM_Output/AllPumpsIndividual_100m50m/geotiff-1348764094/output.csv.1348764094.output-r05p04_Pump_5_proximity_200.tif
- Snow_London/RTM_Output/AllPumpsIndividual_100m50m/geotiff-1348764094/output.csv.1348764094.output-r05p05_Pump_5_proximity_250.tfw
- Snow_London/RTM_Output/AllPumpsIndividual_100m50m/geotiff-1348764094/output.csv.1348764094.output-r05p05_Pump_5_proximity_250.tif
- Snow_London/RTM_Output/AllPumpsIndividual_100m50m/geotiff-1348764094/output.csv.1348764094.output-r05p06_Pump_5_proximity_300.tfw
- Snow_London/RTM_Output/AllPumpsIndividual_100m50m/geotiff-1348764094/output.csv.1348764094.output-r05p06_Pump_5_proximity_300.tif
- Snow_London/RTM_Output/AllPumpsIndividual_100m50m/geotiff-1348764094/output.csv.1348764094.output-r06d01_Pump_6_density_50.tfw
- Snow_London/RTM_Output/AllPumpsIndividual_100m50m/geotiff-1348764094/output.csv.1348764094.output-r06d01_Pump_6_density_50.tif
- Snow_London/RTM_Output/AllPumpsIndividual_100m50m/geotiff-1348764094/output.csv.1348764094.output-r06d02_Pump_6_density_100.tfw
- Snow_London/RTM_Output/AllPumpsIndividual_100m50m/geotiff-1348764094/output.csv.1348764094.output-r06d02_Pump_6_density_100.tif
- Snow_London/RTM_Output/AllPumpsIndividual_100m50m/geotiff-1348764094/output.csv.1348764094.output-r06d03_Pump_6_density_150.tfw
- Snow_London/RTM_Output/AllPumpsIndividual_100m50m/geotiff-1348764094/output.csv.1348764094.output-r06d03_Pump_6_density_150.tif
- Snow_London/RTM_Output/AllPumpsIndividual_100m50m/geotiff-1348764094/output.csv.1348764094.output-r06d04_Pump_6_density_200.tfw
- Snow_London/RTM_Output/AllPumpsIndividual_100m50m/geotiff-1348764094/output.csv.1348764094.output-r06d04_Pump_6_density_200.tif
- Snow_London/RTM_Output/AllPumpsIndividual_100m50m/geotiff-1348764094/output.csv.1348764094.output-r06d05_Pump_6_density_250.tfw
- Snow_London/RTM_Output/AllPumpsIndividual_100m50m/geotiff-1348764094/output.csv.1348764094.output-r06d05_Pump_6_density_250.tif
- Snow_London/RTM_Output/AllPumpsIndividual_100m50m/geotiff-1348764094/output.csv.1348764094.output-r06d06_Pump_6_density_300.tfw
- Snow_London/RTM_Output/AllPumpsIndividual_100m50m/geotiff-1348764094/output.csv.1348764094.output-r06d06_Pump_6_density_300.tif
- Snow_London/RTM_Output/AllPumpsIndividual_100m50m/geotiff-1348764094/output.csv.1348764094.output-r06p01_Pump_6_proximity_50.tfw
- Snow_London/RTM_Output/AllPumpsIndividual_100m50m/geotiff-1348764094/output.csv.1348764094.output-r06p01_Pump_6_proximity_50.tif
- Snow_London/RTM_Output/AllPumpsIndividual_100m50m/geotiff-1348764094/output.csv.1348764094.output-r06p02_Pump_6_proximity_100.tfw
- Snow_London/RTM_Output/AllPumpsIndividual_100m50m/geotiff-1348764094/output.csv.1348764094.output-r06p02_Pump_6_proximity_100.tif
- Snow_London/RTM_Output/AllPumpsIndividual_100m50m/geotiff-1348764094/output.csv.1348764094.output-r06p03_Pump_6_proximity_150.tfw
- Snow_London/RTM_Output/AllPumpsIndividual_100m50m/geotiff-1348764094/output.csv.1348764094.output-r06p03_Pump_6_proximity_150.tif
- Snow_London/RTM_Output/AllPumpsIndividual_100m50m/geotiff-1348764094/output.csv.1348764094.output-r06p04_Pump_6_proximity_200.tfw
- Snow_London/RTM_Output/AllPumpsIndividual_100m50m/geotiff-1348764094/output.csv.1348764094.output-r06p04_Pump_6_proximity_200.tif
- Snow_London/RTM_Output/AllPumpsIndividual_100m50m/geotiff-1348764094/output.csv.1348764094.output-r06p05_Pump_6_proximity_250.tfw
- Snow_London/RTM_Output/AllPumpsIndividual_100m50m/geotiff-1348764094/output.csv.1348764094.output-r06p05_Pump_6_proximity_250.tif
- Snow_London/RTM_Output/AllPumpsIndividual_100m50m/geotiff-1348764094/output.csv.1348764094.output-r06p06_Pump_6_proximity_300.tfw
- Snow_London/RTM_Output/AllPumpsIndividual_100m50m/geotiff-1348764094/output.csv.1348764094.output-r06p06_Pump_6_proximity_300.tif
- Snow_London/RTM_Output/AllPumpsIndividual_100m50m/geotiff-1348764094/output.csv.1348764094.output-r07d01_Pump_7_Outside_density_50.tfw
- Snow_London/RTM_Output/AllPumpsIndividual_100m50m/geotiff-1348764094/output.csv.1348764094.output-r07d01_Pump_7_Outside_density_50.tif
- Snow_London/RTM_Output/AllPumpsIndividual_100m50m/geotiff-1348764094/output.csv.1348764094.output-r07d02_Pump_7_Outside_density_100.tfw
- Snow_London/RTM_Output/AllPumpsIndividual_100m50m/geotiff-1348764094/output.csv.1348764094.output-r07d02_Pump_7_Outside_density_100.tif
- Snow_London/RTM_Output/AllPumpsIndividual_100m50m/geotiff-1348764094/output.csv.1348764094.output-r07d03_Pump_7_Outside_density_150.tfw
- Snow_London/RTM_Output/AllPumpsIndividual_100m50m/geotiff-1348764094/output.csv.1348764094.output-r07d03_Pump_7_Outside_density_150.tif
- Snow_London/RTM_Output/AllPumpsIndividual_100m50m/geotiff-1348764094/output.csv.1348764094.output-r07d04_Pump_7_Outside_density_200.tfw
- Snow_London/RTM_Output/AllPumpsIndividual_100m50m/geotiff-1348764094/output.csv.1348764094.output-r07d04_Pump_7_Outside_density_200.tif
- Snow_London/RTM_Output/AllPumpsIndividual_100m50m/geotiff-1348764094/output.csv.1348764094.output-r07d05_Pump_7_Outside_density_250.tfw
- Snow_London/RTM_Output/AllPumpsIndividual_100m50m/geotiff-1348764094/output.csv.1348764094.output-r07d05_Pump_7_Outside_density_250.tif
- Snow_London/RTM_Output/AllPumpsIndividual_100m50m/geotiff-1348764094/output.csv.1348764094.output-r07d06_Pump_7_Outside_density_300.tfw
- Snow_London/RTM_Output/AllPumpsIndividual_100m50m/geotiff-1348764094/output.csv.1348764094.output-r07d06_Pump_7_Outside_density_300.tif
- Snow_London/RTM_Output/AllPumpsIndividual_100m50m/geotiff-1348764094/output.csv.1348764094.output-r07p01_Pump_7_Outside_proximity_50.tfw
- Snow_London/RTM_Output/AllPumpsIndividual_100m50m/geotiff-1348764094/output.csv.1348764094.output-r07p01_Pump_7_Outside_proximity_50.tif
- Snow_London/RTM_Output/AllPumpsIndividual_100m50m/geotiff-1348764094/output.csv.1348764094.output-r07p02_Pump_7_Outside_proximity_100.tfw
- Snow_London/RTM_Output/AllPumpsIndividual_100m50m/geotiff-1348764094/output.csv.1348764094.output-r07p02_Pump_7_Outside_proximity_100.tif
- Snow_London/RTM_Output/AllPumpsIndividual_100m50m/geotiff-1348764094/output.csv.1348764094.output-r07p03_Pump_7_Outside_proximity_150.tfw
- Snow_London/RTM_Output/AllPumpsIndividual_100m50m/geotiff-1348764094/output.csv.1348764094.output-r07p03_Pump_7_Outside_proximity_150.tif
- Snow_London/RTM_Output/AllPumpsIndividual_100m50m/geotiff-1348764094/output.csv.1348764094.output-r07p04_Pump_7_Outside_proximity_200.tfw
- Snow_London/RTM_Output/AllPumpsIndividual_100m50m/geotiff-1348764094/output.csv.1348764094.output-r07p04_Pump_7_Outside_proximity_200.tif
- Snow_London/RTM_Output/AllPumpsIndividual_100m50m/geotiff-1348764094/output.csv.1348764094.output-r07p05_Pump_7_Outside_proximity_250.tfw
- Snow_London/RTM_Output/AllPumpsIndividual_100m50m/geotiff-1348764094/output.csv.1348764094.output-r07p05_Pump_7_Outside_proximity_250.tif
- Snow_London/RTM_Output/AllPumpsIndividual_100m50m/geotiff-1348764094/output.csv.1348764094.output-r07p06_Pump_7_Outside_proximity_300.tfw
- Snow_London/RTM_Output/AllPumpsIndividual_100m50m/geotiff-1348764094/output.csv.1348764094.output-r07p06_Pump_7_Outside_proximity_300.tif
- Snow_London/RTM_Output/AllPumpsIndividual_100m50m/geotiff-1348764094/output.csv.1348764094.output-r08d01_Pump_8_density_50.tfw
- Snow_London/RTM_Output/AllPumpsIndividual_100m50m/geotiff-1348764094/output.csv.1348764094.output-r08d01_Pump_8_density_50.tif
- Snow_London/RTM_Output/AllPumpsIndividual_100m50m/geotiff-1348764094/output.csv.1348764094.output-r08d02_Pump_8_density_100.tfw
- Snow_London/RTM_Output/AllPumpsIndividual_100m50m/geotiff-1348764094/output.csv.1348764094.output-r08d02_Pump_8_density_100.tif
- Snow_London/RTM_Output/AllPumpsIndividual_100m50m/geotiff-1348764094/output.csv.1348764094.output-r08d03_Pump_8_density_150.tfw
- Snow_London/RTM_Output/AllPumpsIndividual_100m50m/geotiff-1348764094/output.csv.1348764094.output-r08d03_Pump_8_density_150.tif
- Snow_London/RTM_Output/AllPumpsIndividual_100m50m/geotiff-1348764094/output.csv.1348764094.output-r08d04_Pump_8_density_200.tfw
- Snow_London/RTM_Output/AllPumpsIndividual_100m50m/geotiff-1348764094/output.csv.1348764094.output-r08d04_Pump_8_density_200.tif
- Snow_London/RTM_Output/AllPumpsIndividual_100m50m/geotiff-1348764094/output.csv.1348764094.output-r08d05_Pump_8_density_250.tfw
- Snow_London/RTM_Output/AllPumpsIndividual_100m50m/geotiff-1348764094/output.csv.1348764094.output-r08d05_Pump_8_density_250.tif
- Snow_London/RTM_Output/AllPumpsIndividual_100m50m/geotiff-1348764094/output.csv.1348764094.output-r08d06_Pump_8_density_300.tfw
- Snow_London/RTM_Output/AllPumpsIndividual_100m50m/geotiff-1348764094/output.csv.1348764094.output-r08d06_Pump_8_density_300.tif
- Snow_London/RTM_Output/AllPumpsIndividual_100m50m/geotiff-1348764094/output.csv.1348764094.output-r08p01_Pump_8_proximity_50.tfw
- Snow_London/RTM_Output/AllPumpsIndividual_100m50m/geotiff-1348764094/output.csv.1348764094.output-r08p01_Pump_8_proximity_50.tif
- Snow_London/RTM_Output/AllPumpsIndividual_100m50m/geotiff-1348764094/output.csv.1348764094.output-r08p02_Pump_8_proximity_100.tfw
- Snow_London/RTM_Output/AllPumpsIndividual_100m50m/geotiff-1348764094/output.csv.1348764094.output-r08p02_Pump_8_proximity_100.tif
- Snow_London/RTM_Output/AllPumpsIndividual_100m50m/geotiff-1348764094/output.csv.1348764094.output-r08p03_Pump_8_proximity_150.tfw
- Snow_London/RTM_Output/AllPumpsIndividual_100m50m/geotiff-1348764094/output.csv.1348764094.output-r08p03_Pump_8_proximity_150.tif
- Snow_London/RTM_Output/AllPumpsIndividual_100m50m/geotiff-1348764094/output.csv.1348764094.output-r08p04_Pump_8_proximity_200.tfw
- Snow_London/RTM_Output/AllPumpsIndividual_100m50m/geotiff-1348764094/output.csv.1348764094.output-r08p04_Pump_8_proximity_200.tif
- Snow_London/RTM_Output/AllPumpsIndividual_100m50m/geotiff-1348764094/output.csv.1348764094.output-r08p05_Pump_8_proximity_250.tfw
- Snow_London/RTM_Output/AllPumpsIndividual_100m50m/geotiff-1348764094/output.csv.1348764094.output-r08p05_Pump_8_proximity_250.tif
- Snow_London/RTM_Output/AllPumpsIndividual_100m50m/geotiff-1348764094/output.csv.1348764094.output-r08p06_Pump_8_proximity_300.tfw
- Snow_London/RTM_Output/AllPumpsIndividual_100m50m/geotiff-1348764094/output.csv.1348764094.output-r08p06_Pump_8_proximity_300.tif
- Snow_London/RTM_Output/AllPumpsIndividual_100m50m/geotiff-1348764094/output.csv.1348764094.output-random.tfw
- Snow_London/RTM_Output/AllPumpsIndividual_100m50m/geotiff-1348764094/output.csv.1348764094.output-random.tif
- Snow_London/RTM_Output/AllPumpsIndividual_100m50m/images/
- Snow_London/RTM_Output/AllPumpsIndividual_100m50m/images/glyphicons-halflings-white.png
- Snow_London/RTM_Output/AllPumpsIndividual_100m50m/images/glyphicons-halflings.png
[truncated: 1,330 more entries]
