# Supplementary material for: Cholera deaths in Soho, London, 1854: Risk Terrain Modeling for epidemiological investigations
Source: PLoS One. 2020 Mar 30;15(3):e0230725. doi: 10.1371/journal.pone.0230725 (PMC7105112; doi:10.1371/journal.pone.0230725)
Supplement: S1 File — (ZIP) [file pone.0230725.s001.zip › Snow_London/Boundary/Soho_Boundary.prj]

GEOGCS["GCS_OSGB_1936",DATUM["D_OSGB_1936",SPHEROID["Airy_1830",6377563.396,299.3249646]],PRIMEM["Greenwich",0.0],UNIT["Degree",0.0174532925199433]]
