# Supplementary material for: Cholera deaths in Soho, London, 1854: Risk Terrain Modeling for epidemiological investigations
Source: PLoS One. 2020 Mar 30;15(3):e0230725. doi: 10.1371/journal.pone.0230725 (PMC7105112; doi:10.1371/journal.pone.0230725)
Supplement: S1 File — (ZIP) [file pone.0230725.s001.zip › Snow_London/Boundary/Soho_Boundary_Projected.prj]

PROJCS["OSGB 1936 / British National Grid",GEOGCS["OSGB 1936",DATUM["OSGB 1936",SPHEROID["Airy 1830",6377563.396,299.3249646]],PRIMEM["Greenwich",0.0],UNIT["degree",0.0174532925199433]],PROJECTION["Transverse_Mercator"],PARAMETER["false_easting",400000.0],PARAMETER["false_northing",-100000.0],PARAMETER["central_meridian",-2.0],PARAMETER["scale_factor",0.9996012717],PARAMETER["latitude_of_origin",49.0],UNIT["m",1.0]]
