# Supplementary material for: Cholera deaths in Soho, London, 1854: Risk Terrain Modeling for epidemiological investigations
Source: PLoS One. 2020 Mar 30;15(3):e0230725. doi: 10.1371/journal.pone.0230725 (PMC7105112; doi:10.1371/journal.pone.0230725)
Supplement: S1 File — (ZIP) [file pone.0230725.s001.zip › Snow_London/RTM_Output/AllPumpsIndividual_100m50m/css/app.css]

.narrow {
	margin-top: 20px;
    padding-left: 75px;
    padding-right: 75px;
    margin-bottom: 35px;
}

#input-details span,
div span {
	font-weight: bold;
	color: #005580;
}

h4 {
    margin: 30px 0 10px;
    border-bottom: 1px solid #CCC;
    padding-bottom: 12px;
}
.well h4 {
    margin-top: 0;
    border-bottom: none;
    padding-bottom: 0;
}

.accordion-group {
    border: none;
}
.accordion-heading {
    float: left;
    margin-bottom: 10px;
}
.accordion-body {
    clear: both;
}
.accordion-inner {
    border: 1px solid #e5e5e5;
}

@media print {
    .accordion-body.collapse,
    .accordion-heading {
        display: none;
    }
    .accordion-body.collapse.in {
        display: block;
    }
}
