# Supplementary material for: Cholera deaths in Soho, London, 1854: Risk Terrain Modeling for epidemiological investigations
Source: PLoS One. 2020 Mar 30;15(3):e0230725. doi: 10.1371/journal.pone.0230725 (PMC7105112; doi:10.1371/journal.pone.0230725)
Supplement: S1 File — (ZIP) [file pone.0230725.s001.zip › Snow_London/RTM_Output/AllPumpsIndividual_100m50m/css/bootstrap.min.css]

/*!
 * Bootstrap v2.3.1
 *
 * Copyright 2012 Twitter, Inc
 * Licensed under the Apache License v2.0
 * http://www.apache.org/licenses/LICENSE-2.0
 *
 * Designed and built with all the love in the world @twitter by @mdo and @fat.
 */.clearfix{*zoom:1}.clearfix:before,.clearfix:after{display:table;line-height:0;content:""}.clearfix:after{clear:both}.hide-text{font:0/0 a;color:transparent;text-shadow:none;background-color:transparent;border:0}.input-block-level{display:block;width:100%;min-height:30px;-webkit-box-sizing:border-box;-moz-box-sizing:border-box;box-sizing:border-box}article,aside,details,figcaption,figure,footer,header,hgroup,nav,section{display:block}audio,canvas,video{display:inline-block;*display:inline;*zoom:1}audio:not([controls]){display:none}html{font-size:100%;-webkit-text-size-adjust:100%;-ms-text-size-adjust:100%}a:focus{outline:thin dotted #333;outline:5px auto -webkit-focus-ring-color;outline-offset:-2px}a:hover,a:active{outline:0}sub,sup{position:relative;font-size:75%;line-height:0;vertical-align:baseline}sup{top:-0.5em}sub{bottom:-0.25em}img{width:auto\9;height:auto;max-width:100%;vertical-align:middle;border:0;-ms-interpolation-mode:bicubic}#map_canvas img,.google-maps img{max-width:none}button,input,select,textarea{margin:0;font-size:100%;vertical-align:middle}button,input{*overflow:visible;line-height:normal}button::-moz-focus-inner,input::-moz-focus-inner{padding:0;border:0}button,html input[type="button"],input[type="reset"],input[type="submit"]{cursor:pointer;-webkit-appearance:button}label,select,button,input[type="button"],input[type="reset"],input[type="submit"],input[type="radio"],input[type="checkbox"]{cursor:pointer}input[type="search"]{-webkit-box-sizing:content-box;-moz-box-sizing:content-box;box-sizing:content-box;-webkit-appearance:textfield}input[type="search"]::-webkit-search-decoration,input[type="search"]::-webkit-search-cancel-button{-webkit-appearance:none}textarea{overflow:auto;vertical-align:top}@media print{*{color:#000!important;text-shadow:none!important;background:transparent!important;box-shadow:none!important}a,a:visited{text-decoration:underline}a[href]:after{content:" (" attr(href) ")"}abbr[title]:after{content:" (" attr(title) ")"}.ir a:after,a[href^="javascript:"]:after,a[href^="#"]:after{content:""}pre,blockquote{border:1px solid #999;page-break-inside:avoid}thead{display:table-header-group}tr,img{page-break-inside:avoid}img{max-width:100%!important}@page{margin:.5cm}p,h2,h3{orphans:3;widows:3}h2,h3{page-break-after:avoid}}body{margin:0;font-family:"Helvetica Neue",Helvetica,Arial,sans-serif;font-size:14px;line-height:20px;color:#333;background-color:#fff}a{color:#08c;text-decoration:none}a:hover,a:focus{color:#005580;text-decoration:underline}.img-rounded{-webkit-border-radius:6px;-moz-border-radius:6px;border-radius:6px}.img-polaroid{padding:4px;background-color:#fff;border:1px solid #ccc;border:1px solid rgba(0,0,0,0.2);-webkit-box-shadow:0 1px 3px rgba(0,0,0,0.1);-moz-box-shadow:0 1px 3px rgba(0,0,0,0.1);box-shadow:0 1px 3px rgba(0,0,0,0.1)}.img-circle{-webkit-border-radius:500px;-moz-border-radius:500px;border-radius:500px}.row{margin-left:-20px;*zoom:1}.row:before,.row:after{display:table;line-height:0;content:""}.row:after{clear:both}[class*="span"]{float:left;min-height:1px;margin-left:20px}.container,.navbar-static-top .container,.navbar-fixed-top .container,.navbar-fixed-bottom .container{width:940px}.span12{width:940px}.span11{width:860px}.span10{width:780px}.span9{width:700px}.span8{width:620px}.span7{width:540px}.span6{width:460px}.span5{width:380px}.span4{width:300px}.span3{width:220px}.span2{width:140px}.span1{width:60px}.offset12{margin-left:980px}.offset11{margin-left:900px}.offset10{margin-left:820px}.offset9{margin-left:740px}.offset8{margin-left:660px}.offset7{margin-left:580px}.offset6{margin-left:500px}.offset5{margin-left:420px}.offset4{margin-left:340px}.offset3{margin-left:260px}.offset2{margin-left:180px}.offset1{margin-left:100px}.row-fluid{width:100%;*zoom:1}.row-fluid:before,.row-fluid:after{display:table;line-height:0;content:""}.row-fluid:after{clear:both}.row-fluid [class*="span"]{display:block;float:left;width:100%;min-height:30px;margin-left:2.127659574468085%;*margin-left:2.074468085106383%;-webkit-box-sizing:border-box;-moz-box-sizing:border-box;box-sizing:border-box}.row-fluid [class*="span"]:first-child{margin-left:0}.row-fluid .controls-row [class*="span"]+[class*="span"]{margin-left:2.127659574468085%}.row-fluid .span12{width:100%;*width:99.94680851063829%}.row-fluid .span11{width:91.48936170212765%;*width:91.43617021276594%}.row-fluid .span10{width:82.97872340425532%;*width:82.92553191489361%}.row-fluid .span9{width:74.46808510638297%;*width:74.41489361702126%}.row-fluid .span8{width:65.95744680851064%;*width:65.90425531914893%}.row-fluid .span7{width:57.44680851063829%;*width:57.39361702127659%}.row-fluid .span6{width:48.93617021276595%;*width:48.88297872340425%}.row-fluid .span5{width:40.42553191489362%;*width:40.37234042553192%}.row-fluid .span4{width:31.914893617021278%;*width:31.861702127659576%}.row-fluid .span3{width:23.404255319148934%;*width:23.351063829787233%}.row-fluid .span2{width:14.893617021276595%;*width:14.840425531914894%}.row-fluid .span1{width:6.382978723404255%;*width:6.329787234042553%}.row-fluid .offset12{margin-left:104.25531914893617%;*margin-left:104.14893617021275%}.row-fluid .offset12:first-child{margin-left:102.12765957446808%;*margin-left:102.02127659574467%}.row-fluid .offset11{margin-left:95.74468085106382%;*margin-left:95.6382978723404%}.row-fluid .offset11:first-child{margin-left:93.61702127659574%;*margin-left:93.51063829787232%}.row-fluid .offset10{margin-left:87.23404255319149%;*margin-left:87.12765957446807%}.row-fluid .offset10:first-child{margin-left:85.1063829787234%;*margin-left:84.99999999999999%}.row-fluid .offset9{margin-left:78.72340425531914%;*margin-left:78.61702127659572%}.row-fluid .offset9:first-child{margin-left:76.59574468085106%;*margin-left:76.48936170212764%}.row-fluid .offset8{margin-left:70.2127659574468%;*margin-left:70.10638297872339%}.row-fluid .offset8:first-child{margin-left:68.08510638297872%;*margin-left:67.9787234042553%}.row-fluid .offset7{margin-left:61.70212765957446%;*margin-left:61.59574468085106%}.row-fluid .offset7:first-child{margin-left:59.574468085106375%;*margin-left:59.46808510638297%}.row-fluid .offset6{margin-left:53.191489361702125%;*margin-left:53.085106382978715%}.row-fluid .offset6:first-child{margin-left:51.063829787234035%;*margin-left:50.95744680851063%}.row-fluid .offset5{margin-left:44.68085106382979%;*margin-left:44.57446808510638%}.row-fluid .offset5:first-child{margin-left:42.5531914893617%;*margin-left:42.4468085106383%}.row-fluid .offset4{margin-left:36.170212765957444%;*margin-left:36.06382978723405%}.row-fluid .offset4:first-child{margin-left:34.04255319148936%;*margin-left:33.93617021276596%}.row-fluid .offset3{margin-left:27.659574468085104%;*margin-left:27.5531914893617%}.row-fluid .offset3:first-child{margin-left:25.53191489361702%;*margin-left:25.425531914893618%}.row-fluid .offset2{margin-left:19.148936170212764%;*margin-left:19.04255319148936%}.row-fluid .offset2:first-child{margin-left:17.02127659574468%;*margin-left:16.914893617021278%}.row-fluid .offset1{margin-left:10.638297872340425%;*margin-left:10.53191489361702%}.row-fluid .offset1:first-child{margin-left:8.51063829787234%;*margin-left:8.404255319148938%}[class*="span"].hide,.row-fluid [class*="span"].hide{display:none}[class*="span"].pull-right,.row-fluid [class*="span"].pull-right{float:right}.container{margin-right:auto;margin-left:auto;*zoom:1}.container:before,.container:after{display:table;line-height:0;content:""}.container:after{clear:both}.container-fluid{padding-right:20px;padding-left:20px;*zoom:1}.container-fluid:before,.container-fluid:after{display:table;line-height:0;content:""}.container-fluid:after{clear:both}p{margin:0 0 10px}.lead{margin-bottom:20px;font-size:21px;font-weight:200;line-height:30px}small{font-size:85%}strong{font-weight:bold}em{font-style:italic}cite{font-style:normal}.muted{color:#999}a.muted:hover,a.muted:focus{color:#808080}.text-warning{color:#c09853}a.text-warning:hover,a.text-warning:focus{color:#a47e3c}.text-error{color:#b94a48}a.text-error:hover,a.text-error:focus{color:#953b39}.text-info{color:#3a87ad}a.text-info:hover,a.text-info:focus{color:#2d6987}.text-success{color:#468847}a.text-success:hover,a.text-success:focus{color:#356635}.text-left{text-align:left}.text-right{text-align:right}.text-center{text-align:center}h1,h2,h3,h4,h5,h6{margin:10px 0;font-family:inherit;font-weight:bold;line-height:20px;color:inherit;text-rendering:optimizelegibility}h1 small,h2 small,h3 small,h4 small,h5 small,h6 small{font-weight:normal;line-height:1;color:#999}h1,h2,h3{line-height:40px}h1{font-size:38.5px}h2{font-size:31.5px}h3{font-size:24.5px}h4{font-size:17.5px}h5{font-size:14px}h6{font-size:11.9px}h1 small{font-size:24.5px}h2 small{font-size:17.5px}h3 small{font-size:14px}h4 small{font-size:14px}.page-header{padding-bottom:9px;margin:20px 0 30px;border-bottom:1px solid #eee}ul,ol{padding:0;margin:0 0 10px 25px}ul ul,ul ol,ol ol,ol ul{margin-bottom:0}li{line-height:20px}ul.unstyled,ol.unstyled{margin-left:0;list-style:none}ul.inline,ol.inline{margin-left:0;list-style:none}ul.inline>li,ol.inline>li{display:inline-block;*display:inline;padding-right:5px;padding-left:5px;*zoom:1}dl{margin-bottom:20px}dt,dd{line-height:20px}dt{font-weight:bold}dd{margin-left:10px}.dl-horizontal{*zoom:1}.dl-horizontal:before,.dl-horizontal:after{display:table;line-height:0;content:""}.dl-horizontal:after{clear:both}.dl-horizontal dt{float:left;width:160px;overflow:hidden;clear:left;text-align:right;text-overflow:ellipsis;white-space:nowrap}.dl-horizontal dd{margin-left:180px}hr{margin:20px 0;border:0;border-top:1px solid #eee;border-bottom:1px solid #fff}abbr[title],abbr[data-original-title]{cursor:help;border-bottom:1px dotted #999}abbr.initialism{font-size:90%;text-transform:uppercase}blockquote{padding:0 0 0 15px;margin:0 0 20px;border-left:5px solid #eee}blockquote p{margin-bottom:0;font-size:17.5px;font-weight:300;line-height:1.25}blockquote small{display:block;line-height:20px;color:#999}blockquote small:before{content:'\2014 \00A0'}blockquote.pull-right{float:right;padding-right:15px;padding-left:0;border-right:5px solid #eee;border-left:0}blockquote.pull-right p,blockquote.pull-right small{text-align:right}blockquote.pull-right small:before{content:''}blockquote.pull-right small:after{content:'\00A0 \2014'}q:before,q:after,blockquote:before,blockquote:after{content:""}address{display:block;margin-bottom:20px;font-style:normal;line-height:20px}code,pre{padding:0 3px 2px;font-family:Monaco,Menlo,Consolas,"Courier New",monospace;font-size:12px;color:#333;-webkit-border-radius:3px;-moz-border-radius:3px;border-radius:3px}code{padding:2px 4px;color:#d14;white-space:nowrap;background-color:#f7f7f9;border:1px solid #e1e1e8}pre{display:block;padding:9.5px;margin:0 0 10px;font-size:13px;line-height:20px;word-break:break-all;word-wrap:break-word;white-space:pre;white-space:pre-wrap;background-color:#f5f5f5;border:1px solid #ccc;border:1px solid rgba(0,0,0,0.15);-webkit-border-radius:4px;-moz-border-radius:4px;border-radius:4px}pre.prettyprint{margin-bottom:20px}pre code{padding:0;color:inherit;white-space:pre;white-space:pre-wrap;background-color:transparent;border:0}.pre-scrollable{max-height:340px;overflow-y:scroll}form{margin:0 0 20px}fieldset{padding:0;margin:0;border:0}legend{display:block;width:100%;padding:0;margin-bottom:20px;font-size:21px;line-height:40px;color:#333;border:0;border-bottom:1px solid #e5e5e5}legend small{font-size:15px;color:#999}label,input,button,select,textarea{font-size:14px;font-weight:normal;line-height:20px}input,button,select,textarea{font-family:"Helvetica Neue",Helvetica,Arial,sans-serif}label{display:block;margin-bottom:5px}select,textarea,input[type="text"],input[type="password"],input[type="datetime"],input[type="datetime-local"],input[type="date"],input[type="month"],input[type="time"],input[type="week"],input[type="number"],input[type="email"],input[type="url"],input[type="search"],input[type="tel"],input[type="color"],.uneditable-input{display:inline-block;height:20px;padding:4px 6px;margin-bottom:10px;font-size:14px;line-height:20px;color:#555;vertical-align:middle;-webkit-border-radius:4px;-moz-border-radius:4px;border-radius:4px}input,textarea,.uneditable-input{width:206px}textarea{height:auto}textarea,input[type="text"],input[type="password"],input[type="datetime"],input[type="datetime-local"],input[type="date"],input[type="month"],input[type="time"],input[type="week"],input[type="number"],input[type="email"],input[type="url"],input[type="search"],input[type="tel"],input[type="color"],.uneditable-input{background-color:#fff;border:1px solid #ccc;-webkit-box-shadow:inset 0 1px 1px rgba(0,0,0,0.075);-moz-box-shadow:inset 0 1px 1px rgba(0,0,0,0.075);box-shadow:inset 0 1px 1px rgba(0,0,0,0.075);-webkit-transition:border linear .2s,box-shadow linear .2s;-moz-transition:border linear .2s,box-shadow linear .2s;-o-transition:border linear .2s,box-shadow linear .2s;transition:border linear .2s,box-shadow linear .2s}textarea:focus,input[type="text"]:focus,input[type="password"]:focus,input[type="datetime"]:focus,input[type="datetime-local"]:focus,input[type="date"]:focus,input[type="month"]:focus,input[type="time"]:focus,input[type="week"]:focus,input[type="number"]:focus,input[type="email"]:focus,input[type="url"]:focus,input[type="search"]:focus,input[type="tel"]:focus,input[type="color"]:focus,.uneditable-input:focus{border-color:rgba(82,168,236,0.8);outline:0;outline:thin dotted \9;-webkit-box-shadow:inset 0 1px 1px rgba(0,0,0,0.075),0 0 8px rgba(82,168,236,0.6);-moz-box-shadow:inset 0 1px 1px rgba(0,0,0,0.075),0 0 8px rgba(82,168,236,0.6);box-shadow:inset 0 1px 1px rgba(0,0,0,0.075),0 0 8px rgba(82,168,236,0.6)}input[type="radio"],input[type="checkbox"]{margin:4px 0 0;margin-top:1px \9;*margin-top:0;line-height:normal}input[type="file"],input[type="image"],input[type="submit"],input[type="reset"],input[type="button"],input[type="radio"],input[type="checkbox"]{width:auto}select,input[type="file"]{height:30px;*margin-top:4px;line-height:30px}select{width:220px;background-color:#fff;border:1px solid #ccc}select[multiple],select[size]{height:auto}select:focus,input[type="file"]:focus,input[type="radio"]:focus,input[type="checkbox"]:focus{outline:thin dotted #333;outline:5px auto -webkit-focus-ring-color;outline-offset:-2px}.uneditable-input,.uneditable-textarea{color:#999;cursor:not-allowed;background-color:#fcfcfc;border-color:#ccc;-webkit-box-shadow:inset 0 1px 2px rgba(0,0,0,0.025);-moz-box-shadow:inset 0 1px 2px rgba(0,0,0,0.025);box-shadow:inset 0 1px 2px rgba(0,0,0,0.025)}.uneditable-input{overflow:hidden;white-space:nowrap}.uneditable-textarea{width:auto;height:auto}input:-moz-placeholder,textarea:-moz-placeholder{color:#999}input:-ms-input-placeholder,textarea:-ms-input-placeholder{color:#999}input::-webkit-input-placeholder,textarea::-webkit-input-placeholder{color:#999}.radio,.checkbox{min-height:20px;padding-left:20px}.radio input[type="radio"],.checkbox input[type="checkbox"]{float:left;margin-left:-20px}.controls>.radio:first-child,.controls>.checkbox:first-child{padding-top:5px}.radio.inline,.checkbox.inline{display:inline-block;padding-top:5px;margin-bottom:0;vertical-align:middle}.radio.inline+.radio.inline,.checkbox.inline+.checkbox.inline{margin-left:10px}.input-mini{width:60px}.input-small{width:90px}.input-medium{width:150px}.input-large{width:210px}.input-xlarge{width:270px}.input-xxlarge{width:530px}input[class*="span"],select[class*="span"],textarea[class*="span"],.uneditable-input[class*="span"],.row-fluid input[class*="span"],.row-fluid select[class*="span"],.row-fluid textarea[class*="span"],.row-fluid .uneditable-input[class*="span"]{float:none;margin-left:0}.input-append input[class*="span"],.input-append .uneditable-input[class*="span"],.input-prepend input[class*="span"],.input-prepend .uneditable-input[class*="span"],.row-fluid input[class*="span"],.row-fluid select[class*="span"],.row-fluid textarea[class*="span"],.row-fluid .uneditable-input[class*="span"],.row-fluid .input-prepend [class*="span"],.row-fluid .input-append [class*="span"]{display:inline-block}input,textarea,.uneditable-input{margin-left:0}.controls-row [class*="span"]+[class*="span"]{margin-left:20px}input.span12,textarea.span12,.uneditable-input.span12{width:926px}input.span11,textarea.span11,.uneditable-input.span11{width:846px}input.span10,textarea.span10,.uneditable-input.span10{width:766px}input.span9,textarea.span9,.uneditable-input.span9{width:686px}input.span8,textarea.span8,.uneditable-input.span8{width:606px}input.span7,textarea.span7,.uneditable-input.span7{width:526px}input.span6,textarea.span6,.uneditable-input.span6{width:446px}input.span5,textarea.span5,.uneditable-input.span5{width:366px}input.span4,textarea.span4,.uneditable-input.span4{width:286px}input.span3,textarea.span3,.uneditable-input.span3{width:206px}input.span2,textarea.span2,.uneditable-input.span2{width:126px}input.span1,textarea.span1,.uneditable-input.span1{width:46px}.controls-row{*zoom:1}.controls-row:before,.controls-row:after{display:table;line-height:0;content:""}.controls-row:after{clear:both}.controls-row [class*="span"],.row-fluid .controls-row [class*="span"]{float:left}.controls-row .checkbox[class*="span"],.controls-row .radio[class*="span"]{padding-top:5px}input[disabled],select[disabled],textarea[disabled],input[readonly],select[readonly],textarea[readonly]{cursor:not-allowed;background-color:#eee}input[type="radio"][disabled],input[type="checkbox"][disabled],input[type="radio"][readonly],input[type="checkbox"][readonly]{background-color:transparent}.control-group.warning .control-label,.control-group.warning .help-block,.control-group.warning .help-inline{color:#c09853}.control-group.warning .checkbox,.control-group.warning .radio,.control-group.warning input,.control-group.warning select,.control-group.warning textarea{color:#c09853}.control-group.warning input,.control-group.warning select,.control-group.warning textarea{border-color:#c09853;-webkit-box-shadow:inset 0 1px 1px rgba(0,0,0,0.075);-moz-box-shadow:inset 0 1px 1px rgba(0,0,0,0.075);box-shadow:inset 0 1px 1px rgba(0,0,0,0.075)}.control-group.warning input:focus,.control-group.warning select:focus,.control-group.warning textarea:focus{border-color:#a47e3c;-webkit-box-shadow:inset 0 1px 1px rgba(0,0,0,0.075),0 0 6px #dbc59e;-moz-box-shadow:inset 0 1px 1px rgba(0,0,0,0.075),0 0 6px #dbc59e;box-shadow:inset 0 1px 1px rgba(0,0,0,0.075),0 0 6px #dbc59e}.control-group.warning .input-prepend .add-on,.control-group.warning .input-append .add-on{color:#c09853;background-color:#fcf8e3;border-color:#c09853}.control-group.error .control-label,.control-group.error .help-block,.control-group.error .help-inline{color:#b94a48}.control-group.error .checkbox,.control-group.error .radio,.control-group.error input,.control-group.error select,.control-group.error textarea{color:#b94a48}.control-group.error input,.control-group.error select,.control-group.error textarea{border-color:#b94a48;-webkit-box-shadow:inset 0 1px 1px rgba(0,0,0,0.075);-moz-box-shadow:inset 0 1px 1px rgba(0,0,0,0.075);box-shadow:inset 0 1px 1px rgba(0,0,0,0.075)}.control-group.error input:focus,.control-group.error select:focus,.control-group.error textarea:focus{border-color:#953b39;-webkit-box-shadow:inset 0 1px 1px rgba(0,0,0,0.075),0 0 6px #d59392;-moz-box-shadow:inset 0 1px 1px rgba(0,0,0,0.075),0 0 6px #d59392;box-shadow:inset 0 1px 1px rgba(0,0,0,0.075),0 0 6px #d59392}.control-group.error .input-prepend .add-on,.control-group.error .input-append .add-on{color:#b94a48;background-color:#f2dede;border-color:#b94a48}.control-group.success .control-label,.control-group.success .help-block,.control-group.success .help-inline{color:#468847}.control-group.success .checkbox,.control-group.success .radio,.control-group.success input,.control-group.success select,.control-group.success textarea{color:#468847}.control-group.success input,.control-group.success select,.control-group.success textarea{border-color:#468847;-webkit-box-shadow:inset 0 1px 1px rgba(0,0,0,0.075);-moz-box-shadow:inset 0 1px 1px rgba(0,0,0,0.075);box-shadow:inset 0 1px 1px rgba(0,0,0,0.075)}.control-group.success input:focus,.control-group.success select:focus,.control-group.success textarea:focus{border-color:#356635;-webkit-box-shadow:inset 0 1px 1px rgba(0,0,0,0.075),0 0 6px #7aba7b;-moz-box-shadow:inset 0 1px 1px rgba(0,0,0,0.075),0 0 6px #7aba7b;box-shadow:inset 0 1px 1px rgba(0,0,0,0.075),0 0 6px #7aba7b}.control-group.success .input-prepend .add-on,.control-group.success .input-append .add-on{color:#468847;background-color:#dff0d8;border-color:#468847}.control-group.info .control-label,.control-group.info .help-block,.control-group.info .help-inline{color:#3a87ad}.control-group.info .checkbox,.control-group.info .radio,.control-group.info input,.control-group.info select,.control-group.info textarea{color:#3a87ad}.control-group.info input,.control-group.info select,.control-group.info textarea{border-color:#3a87ad;-webkit-box-shadow:inset 0 1px 1px rgba(0,0,0,0.075);-moz-box-shadow:inset 0 1px 1px rgba(0,0,0,0.075);box-shadow:inset 0 1px 1px rgba(0,0,0,0.075)}.control-group.info input:focus,.control-group.info select:focus,.control-group.info textarea:focus{border-color:#2d6987;-webkit-box-shadow:inset 0 1px 1px rgba(0,0,0,0.075),0 0 6px #7ab5d3;-moz-box-shadow:inset 0 1px 1px rgba(0,0,0,0.075),0 0 6px #7ab5d3;box-shadow:inset 0 1px 1px rgba(0,0,0,0.075),0 0 6px #7ab5d3}.control-group.info .input-prepend .add-on,.control-group.info .input-append .add-on{color:#3a87ad;background-color:#d9edf7;border-color:#3a87ad}input:focus:invalid,textarea:focus:invalid,select:focus:invalid{color:#b94a48;border-color:#ee5f5b}input:focus:invalid:focus,textarea:focus:invalid:focus,select:focus:invalid:focus{border-color:#e9322d;-webkit-box-shadow:0 0 6px #f8b9b7;-moz-box-shadow:0 0 6px #f8b9b7;box-shadow:0 0 6px #f8b9b7}.form-actions{padding:19px 20px 20px;margin-top:20px;margin-bottom:20px;background-color:#f5f5f5;border-top:1px solid #e5e5e5;*zoom:1}.form-actions:before,.form-actions:after{display:table;line-height:0;content:""}.form-actions:after{clear:both}.help-block,.help-inline{color:#595959}.help-block{display:block;margin-bottom:10px}.help-inline{display:inline-block;*display:inline;padding-left:5px;vertical-align:middle;*zoom:1}.input-append,.input-prepend{display:inline-block;margin-bottom:10px;font-size:0;white-space:nowrap;vertical-align:middle}.input-append input,.input-prepend input,.input-append select,.input-prepend select,.input-append .uneditable-input,.input-prepend .uneditable-input,.input-append .dropdown-menu,.input-prepend .dropdown-menu,.input-append .popover,.input-prepend .popover{font-size:14px}.input-append input,.input-prepend input,.input-append select,.input-prepend select,.input-append .uneditable-input,.input-prepend .uneditable-input{position:relative;margin-bottom:0;*margin-left:0;vertical-align:top;-webkit-border-radius:0 4px 4px 0;-moz-border-radius:0 4px 4px 0;border-radius:0 4px 4px 0}.input-append input:focus,.input-prepend input:focus,.input-append select:focus,.input-prepend select:focus,.input-append .uneditable-input:focus,.input-prepend .uneditable-input:focus{z-index:2}.input-append .add-on,.input-prepend .add-on{display:inline-block;width:auto;height:20px;min-width:16px;padding:4px 5px;font-size:14px;font-weight:normal;line-height:20px;text-align:center;text-shadow:0 1px 0 #fff;background-color:#eee;border:1px solid #ccc}.input-append .add-on,.input-prepend .add-on,.input-append .btn,.input-prepend .btn,.input-append .btn-group>.dropdown-toggle,.input-prepend .btn-group>.dropdown-toggle{vertical-align:top;-webkit-border-radius:0;-moz-border-radius:0;border-radius:0}.input-append .active,.input-prepend .active{background-color:#a9dba9;border-color:#46a546}.input-prepend .add-on,.input-prepend .btn{margin-right:-1px}.input-prepend .add-on:first-child,.input-prepend .btn:first-child{-webkit-border-radius:4px 0 0 4px;-moz-border-radius:4px 0 0 4px;border-radius:4px 0 0 4px}.input-append input,.input-append select,.input-append .uneditable-input{-webkit-border-radius:4px 0 0 4px;-moz-border-radius:4px 0 0 4px;border-radius:4px 0 0 4px}.input-append input+.btn-group .btn:last-child,.input-append select+.btn-group .btn:last-child,.input-append .uneditable-input+.btn-group .btn:last-child{-webkit-border-radius:0 4px 4px 0;-moz-border-radius:0 4px 4px 0;border-radius:0 4px 4px 0}.input-append .add-on,.input-append .btn,.input-append .btn-group{margin-left:-1px}.input-append .add-on:last-child,.input-append .btn:last-child,.input-append .btn-group:last-child>.dropdown-toggle{-webkit-border-radius:0 4px 4px 0;-moz-border-radius:0 4px 4px 0;border-radius:0 4px 4px 0}.input-prepend.input-append input,.input-prepend.input-append select,.input-prepend.input-append .uneditable-input{-webkit-border-radius:0;-moz-border-radius:0;border-radius:0}.input-prepend.input-append input+.btn-group .btn,.input-prepend.input-append select+.btn-group .btn,.input-prepend.input-append .uneditable-input+.btn-group .btn{-webkit-border-radius:0 4px 4px 0;-moz-border-radius:0 4px 4px 0;border-radius:0 4px 4px 0}.input-prepend.input-append .add-on:first-child,.input-prepend.input-append .btn:first-child{margin-right:-1px;-webkit-border-radius:4px 0 0 4px;-moz-border-radius:4px 0 0 4px;border-radius:4px 0 0 4px}.input-prepend.input-append .add-on:last-child,.input-prepend.input-append .btn:last-child{margin-left:-1px;-webkit-border-radius:0 4px 4px 0;-moz-border-radius:0 4px 4px 0;border-radius:0 4px 4px 0}.input-prepend.input-append .btn-group:first-child{margin-left:0}input.search-query{padding-right:14px;padding-right:4px \9;padding-left:14px;padding-left:4px \9;margin-bottom:0;-webkit-border-radius:15px;-moz-border-radius:15px;border-radius:15px}.form-search .input-append .search-query,.form-search .input-prepend .search-query{-webkit-border-radius:0;-moz-border-radius:0;border-radius:0}.form-search .input-append .search-query{-webkit-border-radius:14px 0 0 14px;-moz-border-radius:14px 0 0 14px;border-radius:14px 0 0 14px}.form-search .input-append .btn{-webkit-border-radius:0 14px 14px 0;-moz-border-radius:0 14px 14px 0;border-radius:0 14px 14px 0}.form-search .input-prepend .search-query{-webkit-border-radius:0 14px 14px 0;-moz-border-radius:0 14px 14px 0;border-radius:0 14px 14px 0}.form-search .input-prepend .btn{-webkit-border-radius:14px 0 0 14px;-moz-border-radius:14px 0 0 14px;border-radius:14px 0 0 14px}.form-search input,.form-inline input,.form-horizontal input,.form-search textarea,.form-inline textarea,.form-horizontal textarea,.form-search select,.form-inline select,.form-horizontal select,.form-search .help-inline,.form-inline .help-inline,.form-horizontal .help-inline,.form-search .uneditable-input,.form-inline .uneditable-input,.form-horizontal .uneditable-input,.form-search .input-prepend,.form-inline .input-prepend,.form-horizontal .input-prepend,.form-search .input-append,.form-inline .input-append,.form-horizontal .input-append{display:inline-block;*display:inline;margin-bottom:0;vertical-align:middle;*zoom:1}.form-search .hide,.form-inline .hide,.form-horizontal .hide{display:none}.form-search label,.form-inline label,.form-search .btn-group,.form-inline .btn-group{display:inline-block}.form-search .input-append,.form-inline .input-append,.form-search .input-prepend,.form-inline .input-prepend{margin-bottom:0}.form-search .radio,.form-search .checkbox,.form-inline .radio,.form-inline .checkbox{padding-left:0;margin-bottom:0;vertical-align:middle}.form-search .radio input[type="radio"],.form-search .checkbox input[type="checkbox"],.form-inline .radio input[type="radio"],.form-inline .checkbox input[type="checkbox"]{float:left;margin-right:3px;margin-left:0}.control-group{margin-bottom:10px}legend+.control-group{margin-top:20px;-webkit-margin-top-collapse:separate}.form-horizontal .control-group{margin-bottom:20px;*zoom:1}.form-horizontal .control-group:before,.form-horizontal .control-group:after{display:table;line-height:0;content:""}.form-horizontal .control-group:after{clear:both}.form-horizontal .control-label{float:left;width:160px;padding-top:5px;text-align:right}.form-horizontal .controls{*display:inline-block;*padding-left:20px;margin-left:180px;*margin-left:0}.form-horizontal .controls:first-child{*padding-left:180px}.form-horizontal .help-block{margin-bottom:0}.form-horizontal input+.help-block,.form-horizontal select+.help-block,.form-horizontal textarea+.help-block,.form-horizontal .uneditable-input+.help-block,.form-horizontal .input-prepend+.help-block,.form-horizontal .input-append+.help-block{margin-top:10px}.form-horizontal .form-actions{padding-left:180px}table{max-width:100%;background-color:transparent;border-collapse:collapse;border-spacing:0}.table{width:100%;margin-bottom:20px}.table th,.table td{padding:8px;line-height:20px;text-align:left;vertical-align:top;border-top:1px solid #ddd}.table th{font-weight:bold}.table thead th{vertical-align:bottom}.table caption+thead tr:first-child th,.table caption+thead tr:first-child td,.table colgroup+thead tr:first-child th,.table colgroup+thead tr:first-child td,.table thead:first-child tr:first-child th,.table thead:first-child tr:first-child td{border-top:0}.table tbody+tbody{border-top:2px solid #ddd}.table .table{background-color:#fff}.table-condensed th,.table-condensed td{padding:4px 5px}.table-bordered{border:1px solid #ddd;border-collapse:separate;*border-collapse:collapse;border-left:0;-webkit-border-radius:4px;-moz-border-radius:4px;border-radius:4px}.table-bordered th,.table-bordered td{border-left:1px solid #ddd}.table-bordered caption+thead tr:first-child th,.table-bordered caption+tbody tr:first-child th,.table-bordered caption+tbody tr:first-child td,.table-bordered colgroup+thead tr:first-child th,.table-bordered colgroup+tbody tr:first-child th,.table-bordered colgroup+tbody tr:first-child td,.table-bordered thead:first-child tr:first-child th,.table-bordered tbody:first-child tr:first-child th,.table-bordered tbody:first-child tr:first-child td{border-top:0}.table-bordered thead:first-child tr:first-child>th:first-child,.table-bordered tbody:first-child tr:first-child>td:first-child,.table-bordered tbody:first-child tr:first-child>th:first-child{-webkit-border-top-left-radius:4px;border-top-left-radius:4px;-moz-border-radius-topleft:4px}.table-bordered thead:first-child tr:first-child>th:last-child,.table-bordered tbody:first-child tr:first-child>td:last-child,.table-bordered tbody:first-child tr:first-child>th:last-child{-webkit-border-top-right-radius:4px;border-top-right-radius:4px;-moz-border-radius-topright:4px}.table-bordered thead:last-child tr:last-child>th:first-child,.table-bordered tbody:last-child tr:last-child>td:first-child,.table-bordered tbody:last-child tr:last-child>th:first-child,.table-bordered tfoot:last-child tr:last-child>td:first-child,.table-bordered tfoot:last-child tr:last-child>th:first-child{-webkit-border-bottom-left-radius:4px;border-bottom-left-radius:4px;-moz-border-radius-bottomleft:4px}.table-bordered thead:last-child tr:last-child>th:last-child,.table-bordered tbody:last-child tr:last-child>td:last-child,.table-bordered tbody:last-child tr:last-child>th:last-child,.table-bordered tfoot:last-child tr:last-child>td:last-child,.table-bordered tfoot:last-child tr:last-child>th:last-child{-webkit-border-bottom-right-radius:4px;border-bottom-right-radius:4px;-moz-border-radius-bottomright:4px}.table-bordered tfoot+tbody:last-child tr:last-child td:first-child{-webkit-border-bottom-left-radius:0;border-bottom-left-radius:0;-moz-border-radius-bottomleft:0}.table-bordered tfoot+tbody:last-child tr:last-child td:last-child{-webkit-border-bottom-right-radius:0;border-bottom-right-radius:0;-moz-border-radius-bottomright:0}.table-bordered caption+thead tr:first-child th:first-child,.table-bordered caption+tbody tr:first-child td:first-child,.table-bordered colgroup+thead tr:first-child th:first-child,.table-bordered colgroup+tbody tr:first-child td:first-child{-webkit-border-top-left-radius:4px;border-top-left-radius:4px;-moz-border-radius-topleft:4px}.table-bordered caption+thead tr:first-child th:last-child,.table-bordered caption+tbody tr:first-child td:last-child,.table-bordered colgroup+thead tr:first-child th:last-child,.table-bordered colgroup+tbody tr:first-child td:last-child{-webkit-border-top-right-radius:4px;border-top-right-radius:4px;-moz-border-radius-topright:4px}.table-striped tbody>tr:nth-child(odd)>td,.table-striped tbody>tr:nth-child(odd)>th{background-color:#f9f9f9}.table-hover tbody tr:hover>td,.table-hover tbody tr:hover>th{background-color:#f5f5f5}table td[class*="span"],table th[class*="span"],.row-fluid table td[class*="span"],.row-fluid table th[class*="span"]{display:table-cell;float:none;margin-left:0}.table td.span1,.table th.span1{float:none;width:44px;margin-left:0}.table td.span2,.table th.span2{float:none;width:124px;margin-left:0}.table td.span3,.table th.span3{float:none;width:204px;margin-left:0}.table td.span4,.table th.span4{float:none;width:284px;margin-left:0}.table td.span5,.table th.span5{float:none;width:364px;margin-left:0}.table td.span6,.table th.span6{float:none;width:444px;margin-left:0}.table td.span7,.table th.span7{float:none;width:524px;margin-left:0}.table td.span8,.table th.span8{float:none;width:604px;margin-left:0}.table td.span9,.table th.span9{float:none;width:684px;margin-left:0}.table td.span10,.table th.span10{float:none;width:764px;margin-left:0}.table td.span11,.table th.span11{float:none;width:844px;margin-left:0}.table td.span12,.table th.span12{float:none;width:924px;margin-left:0}.table tbody tr.success>td{background-color:#dff0d8}.table tbody tr.error>td{background-color:#f2dede}.table tbody tr.warning>td{background-color:#fcf8e3}.table tbody tr.info>td{background-color:#d9edf7}.table-hover tbody tr.success:hover>td{background-color:#d0e9c6}.table-hover tbody tr.error:hover>td{background-color:#ebcccc}.table-hover tbody tr.warning:hover>td{background-color:#faf2cc}.table-hover tbody tr.info:hover>td{background-color:#c4e3f3}[class^="icon-"],[class*=" icon-"]{display:inline-block;width:14px;height:14px;margin-top:1px;*margin-right:.3em;line-height:14px;vertical-align:text-top;background-image:url("../images/glyphicons-halflings.png");background-position:14px 14px;background-repeat:no-repeat}.icon-white,.nav-pills>.active>a>[class^="icon-"],.nav-pills>.active>a>[class*=" icon-"],.nav-list>.active>a>[class^="icon-"],.nav-list>.active>a>[class*=" icon-"],.navbar-inverse .nav>.active>a>[class^="icon-"],.navbar-inverse .nav>.active>a>[class*=" icon-"],.dropdown-menu>li>a:hover>[class^="icon-"],.dropdown-menu>li>a:focus>[class^="icon-"],.dropdown-menu>li>a:hover>[class*=" icon-"],.dropdown-menu>li>a:focus>[class*=" icon-"],.dropdown-menu>.active>a>[class^="icon-"],.dropdown-menu>.active>a>[class*=" icon-"],.dropdown-submenu:hover>a>[class^="icon-"],.dropdown-submenu:focus>a>[class^="icon-"],.dropdown-submenu:hover>a>[class*=" icon-"],.dropdown-submenu:focus>a>[class*=" icon-"]{background-image:url("../images/glyphicons-halflings-white.png")}.icon-glass{background-position:0 0}.icon-music{background-position:-24px 0}.icon-search{background-position:-48px 0}.icon-envelope{background-position:-72px 0}.icon-heart{background-position:-96px 0}.icon-star{background-position:-120px 0}.icon-star-empty{background-position:-144px 0}.icon-user{background-position:-168px 0}.icon-film{background-position:-192px 0}.icon-th-large{background-position:-216px 0}.icon-th{background-position:-240px 0}.icon-th-list{background-position:-264px 0}.icon-ok{background-position:-288px 0}.icon-remove{background-position:-312px 0}.icon-zoom-in{background-position:-336px 0}.icon-zoom-out{background-position:-360px 0}.icon-off{background-position:-384px 0}.icon-signal{background-position:-408px 0}.icon-cog{background-position:-432px 0}.icon-trash{background-position:-456px 0}.icon-home{background-position:0 -24px}.icon-file{background-position:-24px -24px}.icon-time{background-position:-48px -24px}.icon-road{background-position:-72px -24px}.icon-download-alt{background-position:-96px -24px}.icon-download{background-position:-120px -24px}.icon-upload{background-position:-144px -24px}.icon-inbox{background-position:-168px -24px}.icon-play-circle{background-position:-192px -24px}.icon-repeat{background-position:-216px -24px}.icon-refresh{background-position:-240px -24px}.icon-list-alt{background-position:-264px -24px}.icon-lock{background-position:-287px -24px}.icon-flag{background-position:-312px -24px}.icon-headphones{background-position:-336px -24px}.icon-volume-off{background-position:-360px -24px}.icon-volume-down{background-position:-384px -24px}.icon-volume-up{background-position:-408px -24px}.icon-qrcode{background-position:-432px -24px}.icon-barcode{background-position:-456px -24px}.icon-tag{background-position:0 -48px}.icon-tags{background-position:-25px -48px}.icon-book{background-position:-48px -48px}.icon-bookmark{background-position:-72px -48px}.icon-print{background-position:-96px -48px}.icon-camera{background-position:-120px -48px}.icon-font{background-position:-144px -48px}.icon-bold{background-position:-167px -48px}.icon-italic{background-position:-192px -48px}.icon-text-height{background-position:-216px -48px}.icon-text-width{background-position:-240px -48px}.icon-align-left{background-position:-264px -48px}.icon-align-center{background-position:-288px -48px}.icon-align-right{background-position:-312px -48px}.icon-align-justify{background-position:-336px -48px}.icon-list{background-position:-360px -48px}.icon-indent-left{background-position:-384px -48px}.icon-indent-right{background-position:-408px -48px}.icon-facetime-video{background-position:-432px -48px}.icon-picture{background-position:-456px -48px}.icon-pencil{background-position:0 -72px}.icon-map-marker{background-position:-24px -72px}.icon-adjust{background-position:-48px -72px}.icon-tint{background-position:-72px -72px}.icon-edit{background-position:-96px -72px}.icon-share{background-position:-120px -72px}.icon-check{background-position:-144px -72px}.icon-move{background-position:-168px -72px}.icon-step-backward{background-position:-192px -72px}.icon-fast-backward{background-position:-216px -72px}.icon-backward{background-position:-240px -72px}.icon-play{background-position:-264px -72px}.icon-pause{background-position:-288px -72px}.icon-stop{background-position:-312px -72px}.icon-forward{background-position:-336px -72px}.icon-fast-forward{background-position:-360px -72px}.icon-step-forward{background-position:-384px -72px}.icon-eject{background-position:-408px -72px}.icon-chevron-left{background-position:-432px -72px}.icon-chevron-right{background-position:-456px -72px}.icon-plus-sign{background-position:0 -96px}.icon-minus-sign{background-position:-24px -96px}.icon-remove-sign{background-position:-48px -96px}.icon-ok-sign{background-position:-72px -96px}.icon-question-sign{background-position:-96px -96px}.icon-info-sign{background-position:-120px -96px}.icon-screenshot{background-position:-144px -96px}.icon-remove-circle{background-position:-168px -96px}.icon-ok-circle{background-position:-192px -96px}.icon-ban-circle{background-position:-216px -96px}.icon-arrow-left{background-position:-240px -96px}.icon-arrow-right{background-position:-264px -96px}.icon-arrow-up{background-position:-289px -96px}.icon-arrow-down{background-position:-312px -96px}.icon-share-alt{background-position:-336px -96px}.icon-resize-full{background-position:-360px -96px}.icon-resize-small{background-position:-384px -96px}.icon-plus{background-position:-408px -96px}.icon-minus{background-position:-433px -96px}.icon-asterisk{background-position:-456px -96px}.icon-exclamation-sign{background-position:0 -120px}.icon-gift{background-position:-24px -120px}.icon-leaf{background-position:-48px -120px}.icon-fire{background-position:-72px -120px}.icon-eye-open{background-position:-96px -120px}.icon-eye-close{background-position:-120px -120px}.icon-warning-sign{background-position:-144px -120px}.icon-plane{background-position:-168px -120px}.icon-calendar{background-position:-192px -120px}.icon-random{width:16px;background-position:-216px -120px}.icon-comment{background-position:-240px -120px}.icon-magnet{background-position:-264px -120px}.icon-chevron-up{background-position:-288px -120px}.icon-chevron-down{background-position:-313px -119px}.icon-retweet{background-position:-336px -120px}.icon-shopping-cart{background-position:-360px -120px}.icon-folder-close{width:16px;background-position:-384px -120px}.icon-folder-open{width:16px;background-position:-408px -120px}.icon-resize-vertical{background-position:-432px -119px}.icon-resize-horizontal{background-position:-456px -118px}.icon-hdd{background-position:0 -144px}.icon-bullhorn{background-position:-24px -144px}.icon-bell{background-position:-48px -144px}.icon-certificate{background-position:-72px -144px}.icon-thumbs-up{background-position:-96px -144px}.icon-thumbs-down{background-position:-120px -144px}.icon-hand-right{background-position:-144px -144px}.icon-hand-left{background-position:-168px -144px}.icon-hand-up{background-position:-192px -144px}.icon-hand-down{background-position:-216px -144px}.icon-circle-arrow-right{background-position:-240px -144px}.icon-circle-arrow-left{background-position:-264px -144px}.icon-circle-arrow-up{background-position:-288px -144px}.icon-circle-arrow-down{background-position:-312px -144px}.icon-globe{background-position:-336px -144px}.icon-wrench{background-position:-360px -144px}.icon-tasks{background-position:-384px -144px}.icon-filter{background-position:-408px -144px}.icon-briefcase{background-position:-432px -144px}.icon-fullscreen{background-position:-456px -144px}.dropup,.dropdown{position:relative}.dropdown-toggle{*margin-bottom:-3px}.dropdown-toggle:active,.open .dropdown-toggle{outline:0}.caret{display:inline-block;width:0;height:0;vertical-align:top;border-top:4px solid #000;border-right:4px solid transparent;border-left:4px solid transparent;content:""}.dropdown .caret{margin-top:8px;margin-left:2px}.dropdown-menu{position:absolute;top:100%;left:0;z-index:1000;display:none;float:left;min-width:160px;padding:5px 0;margin:2px 0 0;list-style:none;background-color:#fff;border:1px solid #ccc;border:1px solid rgba(0,0,0,0.2);*border-right-width:2px;*border-bottom-width:2px;-webkit-border-radius:6px;-moz-border-radius:6px;border-radius:6px;-webkit-box-shadow:0 5px 10px rgba(0,0,0,0.2);-moz-box-shadow:0 5px 10px rgba(0,0,0,0.2);box-shadow:0 5px 10px rgba(0,0,0,0.2);-webkit-background-clip:padding-box;-moz-background-clip:padding;background-clip:padding-box}.dropdown-menu.pull-right{right:0;left:auto}.dropdown-menu .divider{*width:100%;height:1px;margin:9px 1px;*margin:-5px 0 5px;overflow:hidden;background-color:#e5e5e5;border-bottom:1px solid #fff}.dropdown-menu>li>a{display:block;padding:3px 20px;clear:both;font-weight:normal;line-height:20px;color:#333;white-space:nowrap}.dropdown-menu>li>a:hover,.dropdown-menu>li>a:focus,.dropdown-submenu:hover>a,.dropdown-submenu:focus>a{color:#fff;text-decoration:none;background-color:#0081c2;background-image:-moz-linear-gradient(top,#08c,#0077b3);background-image:-webkit-gradient(linear,0 0,0 100%,from(#08c),to(#0077b3));background-image:-webkit-linear-gradient(top,#08c,#0077b3);background-image:-o-linear-gradient(top,#08c,#0077b3);background-image:linear-gradient(to bottom,#08c,#0077b3);background-repeat:repeat-x;filter:progid:DXImageTransform.Microsoft.gradient(startColorstr='#ff0088cc',endColorstr='#ff0077b3',GradientType=0)}.dropdown-menu>.active>a,.dropdown-menu>.active>a:hover,.dropdown-menu>.active>a:focus{color:#fff;text-decoration:none;background-color:#0081c2;background-image:-moz-linear-gradient(top,#08c,#0077b3);background-image:-webkit-gradient(linear,0 0,0 100%,from(#08c),to(#0077b3));background-image:-webkit-linear-gradient(top,#08c,#0077b3);background-image:-o-linear-gradient(top,#08c,#0077b3);background-image:linear-gradient(to bottom,#08c,#0077b3);background-repeat:repeat-x;outline:0;filter:progid:DXImageTransform.Microsoft.gradient(startColorstr='#ff0088cc',endColorstr='#ff0077b3',GradientType=0)}.dropdown-menu>.disabled>a,.dropdown-menu>.disabled>a:hover,.dropdown-menu>.disabled>a:focus{color:#999}.dropdown-menu>.disabled>a:hover,.dropdown-menu>.disabled>a:focus{text-decoration:none;cursor:default;background-color:transparent;background-image:none;filter:progid:DXImageTransform.Microsoft.gradient(enabled=false)}.open{*z-index:1000}.open>.dropdown-menu{display:block}.pull-right>.dropdown-menu{right:0;left:auto}.dropup .caret,.navbar-fixed-bottom .dropdown .caret{border-top:0;border-bottom:4px solid #000;content:""}.dropup .dropdown-menu,.navbar-fixed-bottom .dropdown .dropdown-menu{top:auto;bottom:100%;margin-bottom:1px}.dropdown-submenu{position:relative}.dropdown-submenu>.dropdown-menu{top:0;left:100%;margin-top:-6px;margin-left:-1px;-webkit-border-radius:0 6px 6px 6px;-moz-border-radius:0 6px 6px 6px;border-radius:0 6px 6px 6px}.dropdown-submenu:hover>.dropdown-menu{display:block}.dropup .dropdown-submenu>.dropdown-menu{top:auto;bottom:0;margin-top:0;margin-bottom:-2px;-webkit-border-radius:5px 5px 5px 0;-moz-border-radius:5px 5px 5px 0;border-radius:5px 5px 5px 0}.dropdown-submenu>a:after{display:block;float:right;width:0;height:0;margin-top:5px;margin-right:-10px;border-color:transparent;border-left-color:#ccc;border-style:solid;border-width:5px 0 5px 5px;content:" "}.dropdown-submenu:hover>a:after{border-left-color:#fff}.dropdown-submenu.pull-left{float:none}.dropdown-submenu.pull-left>.dropdown-menu{left:-100%;margin-left:10px;-webkit-border-radius:6px 0 6px 6px;-moz-border-radius:6px 0 6px 6px;border-radius:6px 0 6px 6px}.dropdown .dropdown-menu .nav-header{padding-right:20px;padding-left:20px}.typeahead{z-index:1051;margin-top:2px;-webkit-border-radius:4px;-moz-border-radius:4px;border-radius:4px}.well{min-height:20px;padding:19px;margin-bottom:20px;background-color:#f5f5f5;border:1px solid #e3e3e3;-webkit-border-radius:4px;-moz-border-radius:4px;border-radius:4px;-webkit-box-shadow:inset 0 1px 1px rgba(0,0,0,0.05);-moz-box-shadow:inset 0 1px 1px rgba(0,0,0,0.05);box-shadow:inset 0 1px 1px rgba(0,0,0,0.05)}.well blockquote{border-color:#ddd;border-color:rgba(0,0,0,0.15)}.well-large{padding:24px;-webkit-border-radius:6px;-moz-border-radius:6px;border-radius:6px}.well-small{padding:9px;-webkit-border-radius:3px;-moz-border-radius:3px;border-radius:3px}.fade{opacity:0;-webkit-transition:opacity .15s linear;-moz-transition:opacity .15s linear;-o-transition:opacity .15s linear;transition:opacity .15s linear}.fade.in{opacity:1}.collapse{position:relative;height:0;overflow:hidden;-webkit-transition:height .35s ease;-moz-transition:height .35s ease;-o-transition:height .35s ease;transition:height .35s ease}.collapse.in{height:auto}.close{float:right;font-size:20px;font-weight:bold;line-height:20px;color:#000;text-shadow:0 1px 0 #fff;opacity:.2;filter:alpha(opacity=20)}.close:hover,.close:focus{color:#000;text-decoration:none;cursor:pointer;opacity:.4;filter:alpha(opacity=40)}button.close{padding:0;cursor:pointer;background:transparent;border:0;-webkit-appearance:none}.btn{display:inline-block;*display:inline;padding:4px 12px;margin-bottom:0;*margin-left:.3em;font-size:14px;line-height:20px;color:#333;text-align:center;text-shadow:0 1px 1px rgba(255,255,255,0.75);vertical-align:middle;cursor:pointer;background-color:#f5f5f5;*background-color:#e6e6e6;background-image:-moz-linear-gradient(top,#fff,#e6e6e6);background-image:-webkit-gradient(linear,0 0,0 100%,from(#fff),to(#e6e6e6));background-image:-webkit-linear-gradient(top,#fff,#e6e6e6);background-image:-o-linear-gradient(top,#fff,#e6e6e6);background-image:linear-gradient(to bottom,#fff,#e6e6e6);background-repeat:repeat-x;border:1px solid #ccc;*border:0;border-color:#e6e6e6 #e6e6e6 #bfbfbf;border-color:rgba(0,0,0,0.1) rgba(0,0,0,0.1) rgba(0,0,0,0.25);border-bottom-color:#b3b3b3;-webkit-border-radius:4px;-moz-border-radius:4px;border-radius:4px;filter:progid:DXImageTransform.Microsoft.gradient(startColorstr='#ffffffff',endColorstr='#ffe6e6e6',GradientType=0);filter:progid:DXImageTransform.Microsoft.gradient(enabled=false);*zoom:1;-webkit-box-shadow:inset 0 1px 0 rgba(255,255,255,0.2),0 1px 2px rgba(0,0,0,0.05);-moz-box-shadow:inset 0 1px 0 rgba(255,255,255,0.2),0 1px 2px rgba(0,0,0,0.05);box-shadow:inset 0 1px 0 rgba(255,255,255,0.2),0 1px 2px rgba(0,0,0,0.05)}.btn:hover,.btn:focus,.btn:active,.btn.active,.btn.disabled,.btn[disabled]{color:#333;background-color:#e6e6e6;*background-color:#d9d9d9}.btn:active,.btn.active{background-color:#ccc \9}.btn:first-child{*margin-left:0}.btn:hover,.btn:focus{color:#333;text-decoration:none;background-position:0 -15px;-webkit-transition:background-position .1s linear;-moz-transition:background-position .1s linear;-o-transition:background-position .1s linear;transition:background-position .1s linear}.btn:focus{outline:thin dotted #333;outline:5px auto -webkit-focus-ring-color;outline-offset:-2px}.btn.active,.btn:active{background-image:none;outline:0;-webkit-box-shadow:inset 0 2px 4px rgba(0,0,0,0.15),0 1px 2px rgba(0,0,0,0.05);-moz-box-shadow:inset 0 2px 4px rgba(0,0,0,0.15),0 1px 2px rgba(0,0,0,0.05);box-shadow:inset 0 2px 4px rgba(0,0,0,0.15),0 1px 2px rgba(0,0,0,0.05)}.btn.disabled,.btn[disabled]{cursor:default;background-image:none;opacity:.65;filter:alpha(opacity=65);-webkit-box-shadow:none;-moz-box-shadow:none;box-shadow:none}.btn-large{padding:11px 19px;font-size:17.5px;-webkit-border-radius:6px;-moz-border-radius:6px;border-radius:6px}.btn-large [class^="icon-"],.btn-large [class*=" icon-"]{margin-top:4px}.btn-small{padding:2px 10px;font-size:11.9px;-webkit-border-radius:3px;-moz-border-radius:3px;border-radius:3px}.btn-small [class^="icon-"],.btn-small [class*=" icon-"]{margin-top:0}.btn-mini [class^="icon-"],.btn-mini [class*=" icon-"]{margin-top:-1px}.btn-mini{padding:0 6px;font-size:10.5px;-webkit-border-radius:3px;-moz-border-radius:3px;border-radius:3px}.btn-block{display:block;width:100%;padding-right:0;padding-left:0;-webkit-box-sizing:border-box;-moz-box-sizing:border-box;box-sizing:border-box}.btn-block+.btn-block{margin-top:5px}input[type="submit"].btn-block,input[type="reset"].btn-block,input[type="button"].btn-block{width:100%}.btn-primary.active,.btn-warning.active,.btn-danger.active,.btn-success.active,.btn-info.active,.btn-inverse.active{color:rgba(255,255,255,0.75)}.btn-primary{color:#fff;text-shadow:0 -1px 0 rgba(0,0,0,0.25);background-color:#006dcc;*background-color:#04c;background-image:-moz-linear-gradient(top,#08c,#04c);background-image:-webkit-gradient(linear,0 0,0 100%,from(#08c),to(#04c));background-image:-webkit-linear-gradient(top,#08c,#04c);background-image:-o-linear-gradient(top,#08c,#04c);background-image:linear-gradient(to bottom,#08c,#04c);background-repeat:repeat-x;border-color:#04c #04c #002a80;border-color:rgba(0,0,0,0.1) rgba(0,0,0,0.1) rgba(0,0,0,0.25);filter:progid:DXImageTransform.Microsoft.gradient(startColorstr='#ff0088cc',endColorstr='#ff0044cc',GradientType=0);filter:progid:DXImageTransform.Microsoft.gradient(enabled=false)}.btn-primary:hover,.btn-primary:focus,.btn-primary:active,.btn-primary.active,.btn-primary.disabled,.btn-primary[disabled]{color:#fff;background-color:#04c;*background-color:#003bb3}.btn-primary:active,.btn-primary.active{background-color:#039 \9}.btn-warning{color:#fff;text-shadow:0 -1px 0 rgba(0,0,0,0.25);background-color:#faa732;*background-color:#f89406;background-image:-moz-linear-gradient(top,#fbb450,#f89406);background-image:-webkit-gradient(linear,0 0,0 100%,from(#fbb450),to(#f89406));background-image:-webkit-linear-gradient(top,#fbb450,#f89406);background-image:-o-linear-gradient(top,#fbb450,#f89406);background-image:linear-gradient(to bottom,#fbb450,#f89406);background-repeat:repeat-x;border-color:#f89406 #f89406 #ad6704;border-color:rgba(0,0,0,0.1) rgba(0,0,0,0.1) rgba(0,0,0,0.25);filter:progid:DXImageTransform.Microsoft.gradient(startColorstr='#fffbb450',endColorstr='#fff89406',GradientType=0);filter:progid:DXImageTransform.Microsoft.gradient(enabled=false)}.btn-warning:hover,.btn-warning:focus,.btn-warning:active,.btn-warning.active,.btn-warning.disabled,.btn-warning[disabled]{color:#fff;background-color:#f89406;*background-color:#df8505}.btn-warning:active,.btn-warning.active{background-color:#c67605 \9}.btn-danger{color:#fff;text-shadow:0 -1px 0 rgba(0,0,0,0.25);background-color:#da4f49;*background-color:#bd362f;background-image:-moz-linear-gradient(top,#ee5f5b,#bd362f);background-image:-webkit-gradient(linear,0 0,0 100%,from(#ee5f5b),to(#bd362f));background-image:-webkit-linear-gradient(top,#ee5f5b,#bd362f);background-image:-o-linear-gradient(top,#ee5f5b,#bd362f);background-image:linear-gradient(to bottom,#ee5f5b,#bd362f);background-repeat:repeat-x;border-color:#bd362f #bd362f #802420;border-color:rgba(0,0,0,0.1) rgba(0,0,0,0.1) rgba(0,0,0,0.25);filter:progid:DXImageTransform.Microsoft.gradient(startColorstr='#ffee5f5b',endColorstr='#ffbd362f',GradientType=0);filter:progid:DXImageTransform.Microsoft.gradient(enabled=false)}.btn-danger:hover,.btn-danger:focus,.btn-danger:active,.btn-danger.active,.btn-danger.disabled,.btn-danger[disabled]{color:#fff;background-color:#bd362f;*background-color:#a9302a}.btn-danger:active,.btn-danger.active{background-color:#942a25 \9}.btn-success{color:#fff;text-shadow:0 -1px 0 rgba(0,0,0,0.25);background-color:#5bb75b;*background-color:#51a351;background-image:-moz-linear-gradient(top,#62c462,#51a351);background-image:-webkit-gradient(linear,0 0,0 100%,from(#62c462),to(#51a351));background-image:-webkit-linear-gradient(top,#62c462,#51a351);background-image:-o-linear-gradient(top,#62c462,#51a351);background-image:linear-gradient(to bottom,#62c462,#51a351);background-repeat:repeat-x;border-color:#51a351 #51a351 #387038;border-color:rgba(0,0,0,0.1) rgba(0,0,0,0.1) rgba(0,0,0,0.25);filter:progid:DXImageTransform.Microsoft.gradient(startColorstr='#ff62c462',endColorstr='#ff51a351',GradientType=0);filter:progid:DXImageTransform.Microsoft.gradient(enabled=false)}.btn-success:hover,.btn-success:focus,.btn-success:active,.btn-success.active,.btn-success.disabled,.btn-success[disabled]{color:#fff;background-color:#51a351;*background-color:#499249}.btn-success:active,.btn-success.active{background-color:#408140 \9}.btn-info{color:#fff;text-shadow:0 -1px 0 rgba(0,0,0,0.25);background-color:#49afcd;*background-color:#2f96b4;background-image:-moz-linear-gradient(top,#5bc0de,#2f96b4);background-image:-webkit-gradient(linear,0 0,0 100%,from(#5bc0de),to(#2f96b4));background-image:-webkit-linear-gradient(top,#5bc0de,#2f96b4);background-image:-o-linear-gradient(top,#5bc0de,#2f96b4);background-image:linear-gradient(to bottom,#5bc0de,#2f96b4);background-repeat:repeat-x;border-color:#2f96b4 #2f96b4 #1f6377;border-color:rgba(0,0,0,0.1) rgba(0,0,0,0.1) rgba(0,0,0,0.25);filter:progid:DXImageTransform.Microsoft.gradient(startColorstr='#ff5bc0de',endColorstr='#ff2f96b4',GradientType=0);filter:progid:DXImageTransform.Microsoft.gradient(enabled=false)}.btn-info:hover,.btn-info:focus,.btn-info:active,.btn-info.active,.btn-info.disabled,.btn-info[disabled]{color:#fff;background-color:#2f96b4;*background-color:#2a85a0}.btn-info:active,.btn-info.active{background-color:#24748c \9}.btn-inverse{color:#fff;text-shadow:0 -1px 0 rgba(0,0,0,0.25);background-color:#363636;*background-color:#222;background-image:-moz-linear-gradient(top,#444,#222);background-image:-webkit-gradient(linear,0 0,0 100%,from(#444),to(#222));background-image:-webkit-linear-gradient(top,#444,#222);background-image:-o-linear-gradient(top,#444,#222);background-image:linear-gradient(to bottom,#444,#222);background-repeat:repeat-x;border-color:#222 #222 #000;border-color:rgba(0,0,0,0.1) rgba(0,0,0,0.1) rgba(0,0,0,0.25);filter:progid:DXImageTransform.Microsoft.gradient(startColorstr='#ff444444',endColorstr='#ff222222',GradientType=0);filter:progid:DXImageTransform.Microsoft.gradient(enabled=false)}.btn-inverse:hover,.btn-inverse:focus,.btn-inverse:active,.btn-inverse.active,.btn-inverse.disabled,.btn-inverse[disabled]{color:#fff;background-color:#222;*background-color:#151515}.btn-inverse:active,.btn-inverse.active{background-color:#080808 \9}button.btn,input[type="submit"].btn{*padding-top:3px;*padding-bottom:3px}button.btn::-moz-focus-inner,input[type="submit"].btn::-moz-focus-inner{padding:0;border:0}button.btn.btn-large,input[type="submit"].btn.btn-large{*padding-top:7px;*padding-bottom:7px}button.btn.btn-small,input[type="submit"].btn.btn-small{*padding-top:3px;*padding-bottom:3px}button.btn.btn-mini,input[type="submit"].btn.btn-mini{*padding-top:1px;*padding-bottom:1px}.btn-link,.btn-link:active,.btn-link[disabled]{background-color:transparent;background-image:none;-webkit-box-shadow:none;-moz-box-shadow:none;box-shadow:none}.btn-link{color:#08c;cursor:pointer;border-color:transparent;-webkit-border-radius:0;-moz-border-radius:0;border-radius:0}.btn-link:hover,.btn-link:focus{color:#005580;text-decoration:underline;background-color:transparent}.btn-link[disabled]:hover,.btn-link[disabled]:focus{color:#333;text-decoration:none}.btn-group{position:relative;display:inline-block;*display:inline;*margin-left:.3em;font-size:0;white-space:nowrap;vertical-align:middle;*zoom:1}.btn-group:first-child{*margin-left:0}.btn-group+.btn-group{margin-left:5px}.btn-toolbar{margin-top:10px;margin-bottom:10px;font-size:0}.btn-toolbar>.btn+.btn,.btn-toolbar>.btn-group+.btn,.btn-toolbar>.btn+.btn-group{margin-left:5px}.btn-group>.btn{position:relative;-webkit-border-radius:0;-moz-border-radius:0;border-radius:0}.btn-group>.btn+.btn{margin-left:-1px}.btn-group>.btn,.btn-group>.dropdown-menu,.btn-group>.popover{font-size:14px}.btn-group>.btn-mini{font-size:10.5px}.btn-group>.btn-small{font-size:11.9px}.btn-group>.btn-large{font-size:17.5px}.btn-group>.btn:first-child{margin-left:0;-webkit-border-bottom-left-radius:4px;border-bottom-left-radius:4px;-webkit-border-top-left-radius:4px;border-top-left-radius:4px;-moz-border-radius-bottomleft:4px;-moz-border-radius-topleft:4px}.btn-group>.btn:last-child,.btn-group>.dropdown-toggle{-webkit-border-top-right-radius:4px;border-top-right-radius:4px;-webkit-border-bottom-right-radius:4px;border-bottom-right-radius:4px;-moz-border-radius-topright:4px;-moz-border-radius-bottomright:4px}.btn-group>.btn.large:first-child{margin-left:0;-webkit-border-bottom-left-radius:6px;border-bottom-left-radius:6px;-webkit-border-top-left-radius:6px;border-top-left-radius:6px;-moz-border-radius-bottomleft:6px;-moz-border-radius-topleft:6px}.btn-group>.btn.large:last-child,.btn-group>.large.dropdown-toggle{-webkit-border-top-right-radius:6px;border-top-right-radius:6px;-webkit-border-bottom-right-radius:6px;border-bottom-right-radius:6px;-moz-border-radius-topright:6px;-moz-border-radius-bottomright:6px}.btn-group>.btn:hover,.btn-group>.btn:focus,.btn-group>.btn:active,.btn-group>.btn.active{z-index:2}.btn-group .dropdown-toggle:active,.btn-group.open .dropdown-toggle{outline:0}.btn-group>.btn+.dropdown-toggle{*padding-top:5px;padding-right:8px;*padding-bottom:5px;padding-left:8px;-webkit-box-shadow:inset 1px 0 0 rgba(255,255,255,0.125),inset 0 1px 0 rgba(255,255,255,0.2),0 1px 2px rgba(0,0,0,0.05);-moz-box-shadow:inset 1px 0 0 rgba(255,255,255,0.125),inset 0 1px 0 rgba(255,255,255,0.2),0 1px 2px rgba(0,0,0,0.05);box-shadow:inset 1px 0 0 rgba(255,255,255,0.125),inset 0 1px 0 rgba(255,255,255,0.2),0 1px 2px rgba(0,0,0,0.05)}.btn-group>.btn-mini+.dropdown-toggle{*padding-top:2px;padding-right:5px;*padding-bottom:2px;padding-left:5px}.btn-group>.btn-small+.dropdown-toggle{*padding-top:5px;*padding-bottom:4px}.btn-group>.btn-large+.dropdown-toggle{*padding-top:7px;padding-right:12px;*padding-bottom:7px;padding-left:12px}.btn-group.open .dropdown-toggle{background-image:none;-webkit-box-shadow:inset 0 2px 4px rgba(0,0,0,0.15),0 1px 2px rgba(0,0,0,0.05);-moz-box-shadow:inset 0 2px 4px rgba(0,0,0,0.15),0 1px 2px rgba(0,0,0,0.05);box-shadow:inset 0 2px 4px rgba(0,0,0,0.15),0 1px 2px rgba(0,0,0,0.05)}.btn-group.open .btn.dropdown-toggle{background-color:#e6e6e6}.btn-group.open .btn-primary.dropdown-toggle{background-color:#04c}.btn-group.open .btn-warning.dropdown-toggle{background-color:#f89406}.btn-group.open .btn-danger.dropdown-toggle{background-color:#bd362f}.btn-group.open .btn-success.dropdown-toggle{background-color:#51a351}.btn-group.open .btn-info.dropdown-toggle{background-color:#2f96b4}.btn-group.open .btn-inverse.dropdown-toggle{background-color:#222}.btn .caret{margin-top:8px;margin-left:0}.btn-large .caret{margin-top:6px}.btn-large .caret{border-top-width:5px;border-right-width:5px;border-left-width:5px}.btn-mini .caret,.btn-small .caret{margin-top:8px}.dropup .btn-large .caret{border-bottom-width:5px}.btn-primary .caret,.btn-warning .caret,.btn-danger .caret,.btn-info .caret,.btn-success .caret,.btn-inverse .caret{border-top-color:#fff;border-bottom-color:#fff}.btn-group-vertical{display:inline-block;*display:inline;*zoom:1}.btn-group-vertical>.btn{display:block;float:none;max-width:100%;-webkit-border-radius:0;-moz-border-radius:0;border-radius:0}.btn-group-vertical>.btn+.btn{margin-top:-1px;margin-left:0}.btn-group-vertical>.btn:first-child{-webkit-border-radius:4px 4px 0 0;-moz-border-radius:4px 4px 0 0;border-radius:4px 4px 0 0}.btn-group-vertical>.btn:last-child{-webkit-border-radius:0 0 4px 4px;-moz-border-radius:0 0 4px 4px;border-radius:0 0 4px 4px}.btn-group-vertical>.btn-large:first-child{-webkit-border-radius:6px 6px 0 0;-moz-border-radius:6px 6px 0 0;border-radius:6px 6px 0 0}.btn-group-vertical>.btn-large:last-child{-webkit-border-radius:0 0 6px 6px;-moz-border-radius:0 0 6px 6px;border-radius:0 0 6px 6px}.alert{padding:8px 35px 8px 14px;margin-bottom:20px;text-shadow:0 1px 0 rgba(255,255,255,0.5);background-color:#fcf8e3;border:1px solid #fbeed5;-webkit-border-radius:4px;-moz-border-radius:4px;border-radius:4px}.alert,.alert h4{color:#c09853}.alert h4{margin:0}.alert .close{position:relative;top:-2px;right:-21px;line-height:20px}.alert-success{color:#468847;background-color:#dff0d8;border-color:#d6e9c6}.alert-success h4{color:#468847}.alert-danger,.alert-error{color:#b94a48;background-color:#f2dede;border-color:#eed3d7}.alert-danger h4,.alert-error h4{color:#b94a48}.alert-info{color:#3a87ad;background-color:#d9edf7;border-color:#bce8f1}.alert-info h4{color:#3a87ad}.alert-block{padding-top:14px;padding-bottom:14px}.alert-block>p,.alert-block>ul{margin-bottom:0}.alert-block p+p{margin-top:5px}.nav{margin-bottom:20px;margin-left:0;list-style:none}.nav>li>a{display:block}.nav>li>a:hover,.nav>li>a:focus{text-decoration:none;background-color:#eee}.nav>li>a>img{max-width:none}.nav>.pull-right{float:right}.nav-header{display:block;padding:3px 15px;font-size:11px;font-weight:bold;line-height:20px;color:#999;text-shadow:0 1px 0 rgba(255,255,255,0.5);text-transform:uppercase}.nav li+.nav-header{margin-top:9px}.nav-list{padding-right:15px;padding-left:15px;margin-bottom:0}.nav-list>li>a,.nav-list .nav-header{margin-right:-15px;margin-left:-15px;text-shadow:0 1px 0 rgba(255,255,255,0.5)}.nav-list>li>a{padding:3px 15px}.nav-list>.active>a,.nav-list>.active>a:hover,.nav-list>.active>a:focus{color:#fff;text-shadow:0 -1px 0 rgba(0,0,0,0.2);background-color:#08c}.nav-list [class^="icon-"],.nav-list [class*=" icon-"]{margin-right:2px}.nav-list .divider{*width:100%;height:1px;margin:9px 1px;*margin:-5px 0 5px;overflow:hidden;background-color:#e5e5e5;border-bottom:1px solid #fff}.nav-tabs,.nav-pills{*zoom:1}.nav-tabs:before,.nav-pills:before,.nav-tabs:after,.nav-pills:after{display:table;line-height:0;content:""}.nav-tabs:after,.nav-pills:after{clear:both}.nav-tabs>li,.nav-pills>li{float:left}.nav-tabs>li>a,.nav-pills>li>a{padding-right:12px;padding-left:12px;margin-right:2px;line-height:14px}.nav-tabs{border-bottom:1px solid #ddd}.nav-tabs>li{margin-bottom:-1px}.nav-tabs>li>a{padding-top:8px;padding-bottom:8px;line-height:20px;border:1px solid transparent;-webkit-border-radius:4px 4px 0 0;-moz-border-radius:4px 4px 0 0;border-radius:4px 4px 0 0}.nav-tabs>li>a:hover,.nav-tabs>li>a:focus{border-color:#eee #eee #ddd}.nav-tabs>.active>a,.nav-tabs>.active>a:hover,.nav-tabs>.active>a:focus{color:#555;cursor:default;background-color:#fff;border:1px solid #ddd;border-bottom-color:transparent}.nav-pills>li>a{padding-top:8px;padding-bottom:8px;margin-top:2px;margin-bottom:2px;-webkit-border-radius:5px;-moz-border-radius:5px;border-radius:5px}.nav-pills>.active>a,.nav-pills>.active>a:hover,.nav-pills>.active>a:focus{color:#fff;background-color:#08c}.nav-stacked>li{float:none}.nav-stacked>li>a{margin-right:0}.nav-tabs.nav-stacked{border-bottom:0}.nav-tabs.nav-stacked>li>a{border:1px solid #ddd;-webkit-border-radius:0;-moz-border-radius:0;border-radius:0}.nav-tabs.nav-stacked>li:first-child>a{-webkit-border-top-right-radius:4px;border-top-right-radius:4px;-webkit-border-top-left-radius:4px;border-top-left-radius:4px;-moz-border-radius-topright:4px;-moz-border-radius-topleft:4px}.nav-tabs.nav-stacked>li:last-child>a{-webkit-border-bottom-right-radius:4px;border-bottom-right-radius:4px;-webkit-border-bottom-left-radius:4px;border-bottom-left-radius:4px;-moz-border-radius-bottomright:4px;-moz-border-radius-bottomleft:4px}.nav-tabs.nav-stacked>li>a:hover,.nav-tabs.nav-stacked>li>a:focus{z-index:2;border-color:#ddd}.nav-pills.nav-stacked>li>a{margin-bottom:3px}.nav-pills.nav-stacked>li:last-child>a{margin-bottom:1px}.nav-tabs .dropdown-menu{-webkit-border-radius:0 0 6px 6px;-moz-border-radius:0 0 6px 6px;border-radius:0 0 6px 6px}.nav-pills .dropdown-menu{-webkit-border-radius:6px;-moz-border-radius:6px;border-radius:6px}.nav .dropdown-toggle .caret{margin-top:6px;border-top-color:#08c;border-bottom-color:#08c}.nav .dropdown-toggle:hover .caret,.nav .dropdown-toggle:focus .caret{border-top-color:#005580;border-bottom-color:#005580}.nav-tabs .dropdown-toggle .caret{margin-top:8px}.nav .active .dropdown-toggle .caret{border-top-color:#fff;border-bottom-color:#fff}.nav-tabs .active .dropdown-toggle .caret{border-top-color:#555;border-bottom-color:#555}.nav>.dropdown.active>a:hover,.nav>.dropdown.active>a:focus{cursor:pointer}.nav-tabs .open .dropdown-toggle,.nav-pills .open .dropdown-toggle,.nav>li.dropdown.open.active>a:hover,.nav>li.dropdown.open.active>a:focus{color:#fff;background-color:#999;border-color:#999}.nav li.dropdown.open .caret,.nav li.dropdown.open.active .caret,.nav li.dropdown.open a:hover .caret,.nav li.dropdown.open a:focus .caret{border-top-color:#fff;border-bottom-color:#fff;opacity:1;filter:alpha(opacity=100)}.tabs-stacked .open>a:hover,.tabs-stacked .open>a:focus{border-color:#999}.tabbable{*zoom:1}.tabbable:before,.tabbable:after{display:table;line-height:0;content:""}.tabbable:after{clear:both}.tab-content{overflow:auto}.tabs-below>.nav-tabs,.tabs-right>.nav-tabs,.tabs-left>.nav-tabs{border-bottom:0}.tab-content>.tab-pane,.pill-content>.pill-pane{display:none}.tab-content>.active,.pill-content>.active{display:block}.tabs-below>.nav-tabs{border-top:1px solid #ddd}.tabs-below>.nav-tabs>li{margin-top:-1px;margin-bottom:0}.tabs-below>.nav-tabs>li>a{-webkit-border-radius:0 0 4px 4px;-moz-border-radius:0 0 4px 4px;border-radius:0 0 4px 4px}.tabs-below>.nav-tabs>li>a:hover,.tabs-below>.nav-tabs>li>a:focus{border-top-color:#ddd;border-bottom-color:transparent}.tabs-below>.nav-tabs>.active>a,.tabs-below>.nav-tabs>.active>a:hover,.tabs-below>.nav-tabs>.active>a:focus{border-color:transparent #ddd #ddd #ddd}.tabs-left>.nav-tabs>li,.tabs-right>.nav-tabs>li{float:none}.tabs-left>.nav-tabs>li>a,.tabs-right>.nav-tabs>li>a{min-width:74px;margin-right:0;margin-bottom:3px}.tabs-left>.nav-tabs{float:left;margin-right:19px;border-right:1px solid #ddd}.tabs-left>.nav-tabs>li>a{margin-right:-1px;-webkit-border-radius:4px 0 0 4px;-moz-border-radius:4px 0 0 4px;border-radius:4px 0 0 4px}.tabs-left>.nav-tabs>li>a:hover,.tabs-left>.nav-tabs>li>a:focus{border-color:#eee #ddd #eee #eee}.tabs-left>.nav-tabs .active>a,.tabs-left>.nav-tabs .active>a:hover,.tabs-left>.nav-tabs .active>a:focus{border-color:#ddd transparent #ddd #ddd;*border-right-color:#fff}.tabs-right>.nav-tabs{float:right;margin-left:19px;border-left:1px solid #ddd}.tabs-right>.nav-tabs>li>a{margin-left:-1px;-webkit-border-radius:0 4px 4px 0;-moz-border-radius:0 4px 4px 0;border-radius:0 4px 4px 0}.tabs-right>.nav-tabs>li>a:hover,.tabs-right>.nav-tabs>li>a:focus{border-color:#eee #eee #eee #ddd}.tabs-right>.nav-tabs .active>a,.tabs-right>.nav-tabs .active>a:hover,.tabs-right>.nav-tabs .active>a:focus{border-color:#ddd #ddd #ddd transparent;*border-left-color:#fff}.nav>.disabled>a{color:#999}.nav>.disabled>a:hover,.nav>.disabled>a:focus{text-decoration:none;cursor:default;background-color:transparent}.navbar{*position:relative;*z-index:2;margin-bottom:20px;overflow:visible}.navbar-inner{min-height:40px;padding-right:20px;padding-left:20px;background-color:#fafafa;background-image:-moz-linear-gradient(top,#fff,#f2f2f2);background-image:-webkit-gradient(linear,0 0,0 100%,from(#fff),to(#f2f2f2));background-image:-webkit-linear-gradient(top,#fff,#f2f2f2);background-image:-o-linear-gradient(top,#fff,#f2f2f2);background-image:linear-gradient(to bottom,#fff,#f2f2f2);background-repeat:repeat-x;border:1px solid #d4d4d4;-webkit-border-radius:4px;-moz-border-radius:4px;border-radius:4px;filter:progid:DXImageTransform.Microsoft.gradient(startColorstr='#ffffffff',endColorstr='#fff2f2f2',GradientType=0);*zoom:1;-webkit-box-shadow:0 1px 4px rgba(0,0,0,0.065);-moz-box-shadow:0 1px 4px rgba(0,0,0,0.065);box-shadow:0 1px 4px rgba(0,0,0,0.065)}.navbar-inner:before,.navbar-inner:after{display:table;line-height:0;content:""}.navbar-inner:after{clear:both}.navbar .container{width:auto}.nav-collapse.collapse{height:auto;overflow:visible}.navbar .brand{display:block;float:left;padding:10px 20px 10px;margin-left:-20px;font-size:20px;font-weight:200;color:#777;text-shadow:0 1px 0 #fff}.navbar .brand:hover,.navbar .brand:focus{text-decoration:none}.navbar-text{margin-bottom:0;line-height:40px;color:#777}.navbar-link{color:#777}.navbar-link:hover,.navbar-link:focus{color:#333}.navbar .divider-vertical{height:40px;margin:0 9px;border-right:1px solid #fff;border-left:1px solid #f2f2f2}.navbar .btn,.navbar .btn-group{margin-top:5px}.navbar .btn-group .btn,.navbar .input-prepend .btn,.navbar .input-append .btn,.navbar .input-prepend .btn-group,.navbar .input-append .btn-group{margin-top:0}.navbar-form{margin-bottom:0;*zoom:1}.navbar-form:before,.navbar-form:after{display:table;line-height:0;content:""}.navbar-form:after{clear:both}.navbar-form input,.navbar-form select,.navbar-form .radio,.navbar-form .checkbox{margin-top:5px}.navbar-form input,.navbar-form select,.navbar-form .btn{display:inline-block;margin-bottom:0}.navbar-form input[type="image"],.navbar-form input[type="checkbox"],.navbar-form input[type="radio"]{margin-top:3px}.navbar-form .input-append,.navbar-form .input-prepend{margin-top:5px;white-space:nowrap}.navbar-form .input-append input,.navbar-form .input-prepend input{margin-top:0}.navbar-search{position:relative;float:left;margin-top:5px;margin-bottom:0}.navbar-search .search-query{padding:4px 14px;margin-bottom:0;font-family:"Helvetica Neue",Helvetica,Arial,sans-serif;font-size:13px;font-weight:normal;line-height:1;-webkit-border-radius:15px;-moz-border-radius:15px;border-radius:15px}.navbar-static-top{position:static;margin-bottom:0}.navbar-static-top .navbar-inner{-webkit-border-radius:0;-moz-border-radius:0;border-radius:0}.navbar-fixed-top,.navbar-fixed-bottom{position:fixed;right:0;left:0;z-index:1030;margin-bottom:0}.navbar-fixed-top .navbar-inner,.navbar-static-top .navbar-inner{border-width:0 0 1px}.navbar-fixed-bottom .navbar-inner{border-width:1px 0 0}.navbar-fixed-top .navbar-inner,.navbar-fixed-bottom .navbar-inner{padding-right:0;padding-left:0;-webkit-border-radius:0;-moz-border-radius:0;border-radius:0}.navbar-static-top .container,.navbar-fixed-top .container,.navbar-fixed-bottom .container{width:940px}.navbar-fixed-top{top:0}.navbar-fixed-top .navbar-inner,.navbar-static-top .navbar-inner{-webkit-box-shadow:0 1px 10px rgba(0,0,0,0.1);-moz-box-shadow:0 1px 10px rgba(0,0,0,0.1);box-shadow:0 1px 10px rgba(0,0,0,0.1)}.navbar-fixed-bottom{bottom:0}.navbar-fixed-bottom .navbar-inner{-webkit-box-shadow:0 -1px 10px rgba(0,0,0,0.1);-moz-box-shadow:0 -1px 10px rgba(0,0,0,0.1);box-shadow:0 -1px 10px rgba(0,0,0,0.1)}.navbar .nav{position:relative;left:0;display:block;float:left;margin:0 10px 0 0}.navbar .nav.pull-right{float:right;margin-right:0}.navbar .nav>li{float:left}.navbar .nav>li>a{float:none;padding:10px 15px 10px;color:#777;text-decoration:none;text-shadow:0 1px 0 #fff}.navbar .nav .dropdown-toggle .caret{margin-top:8px}.navbar .nav>li>a:focus,.navbar .nav>li>a:hover{color:#333;text-decoration:none;background-color:transparent}.navbar .nav>.active>a,.navbar .nav>.active>a:hover,.navbar .nav>.active>a:focus{color:#555;text-decoration:none;background-color:#e5e5e5;-webkit-box-shadow:inset 0 3px 8px rgba(0,0,0,0.125);-moz-box-shadow:inset 0 3px 8px rgba(0,0,0,0.125);box-shadow:inset 0 3px 8px rgba(0,0,0,0.125)}.navbar .btn-navbar{display:none;float:right;padding:7px 10px;margin-right:5px;margin-left:5px;color:#fff;text-shadow:0 -1px 0 rgba(0,0,0,0.25);background-color:#ededed;*background-color:#e5e5e5;background-image:-moz-linear-gradient(top,#f2f2f2,#e5e5e5);background-image:-webkit-gradient(linear,0 0,0 100%,from(#f2f2f2),to(#e5e5e5));background-image:-webkit-linear-gradient(top,#f2f2f2,#e5e5e5);background-image:-o-linear-gradient(top,#f2f2f2,#e5e5e5);background-image:linear-gradient(to bottom,#f2f2f2,#e5e5e5);background-repeat:repeat-x;border-color:#e5e5e5 #e5e5e5 #bfbfbf;border-color:rgba(0,0,0,0.1) rgba(0,0,0,0.1) rgba(0,0,0,0.25);filter:progid:DXImageTransform.Microsoft.gradient(startColorstr='#fff2f2f2',endColorstr='#ffe5e5e5',GradientType=0);filter:progid:DXImageTransform.Microsoft.gradient(enabled=false);-webkit-box-shadow:inset 0 1px 0 rgba(255,255,255,0.1),0 1px 0 rgba(255,255,255,0.075);-moz-box-shadow:inset 0 1px 0 rgba(255,255,255,0.1),0 1px 0 rgba(255,255,255,0.075);box-shadow:inset 0 1px 0 rgba(255,255,255,0.1),0 1px 0 rgba(255,255,255,0.075)}.navbar .btn-navbar:hover,.navbar .btn-navbar:focus,.navbar .btn-navbar:active,.navbar .btn-navbar.active,.navbar .btn-navbar.disabled,.navbar .btn-navbar[disabled]{color:#fff;background-color:#e5e5e5;*background-color:#d9d9d9}.navbar .btn-navbar:active,.navbar .btn-navbar.active{background-color:#ccc \9}.navbar .btn-navbar .icon-bar{display:block;width:18px;height:2px;background-color:#f5f5f5;-webkit-border-radius:1px;-moz-border-radius:1px;border-radius:1px;-webkit-box-shadow:0 1px 0 rgba(0,0,0,0.25);-moz-box-shadow:0 1px 0 rgba(0,0,0,0.25);box-shadow:0 1px 0 rgba(0,0,0,0.25)}.btn-navbar .icon-bar+.icon-bar{margin-top:3px}.navbar .nav>li>.dropdown-menu:before{position:absolute;top:-7px;left:9px;display:inline-block;border-right:7px solid transparent;border-bottom:7px solid #ccc;border-left:7px solid transparent;border-bottom-color:rgba(0,0,0,0.2);content:''}.navbar .nav>li>.dropdown-menu:after{position:absolute;top:-6px;left:10px;display:inline-block;border-right:6px solid transparent;border-bottom:6px solid #fff;border-left:6px solid transparent;content:''}.navbar-fixed-bottom .nav>li>.dropdown-menu:before{top:auto;bottom:-7px;border-top:7px solid #ccc;border-bottom:0;border-top-color:rgba(0,0,0,0.2)}.navbar-fixed-bottom .nav>li>.dropdown-menu:after{top:auto;bottom:-6px;border-top:6px solid #fff;border-bottom:0}.navbar .nav li.dropdown>a:hover .caret,.navbar .nav li.dropdown>a:focus .caret{border-top-color:#333;border-bottom-color:#333}.navbar .nav li.dropdown.open>.dropdown-toggle,.navbar .nav li.dropdown.active>.dropdown-toggle,.navbar .nav li.dropdown.open.active>.dropdown-toggle{color:#555;background-color:#e5e5e5}.navbar .nav li.dropdown>.dropdown-toggle .caret{border-top-color:#777;border-bottom-color:#777}.navbar .nav li.dropdown.open>.dropdown-toggle .caret,.navbar .nav li.dropdown.active>.dropdown-toggle .caret,.navbar .nav li.dropdown.open.active>.dropdown-toggle .caret{border-top-color:#555;border-bottom-color:#555}.navbar .pull-right>li>.dropdown-menu,.navbar .nav>li>.dropdown-menu.pull-right{right:0;left:auto}.navbar .pull-right>li>.dropdown-menu:before,.navbar .nav>li>.dropdown-menu.pull-right:before{right:12px;left:auto}.navbar .pull-right>li>.dropdown-menu:after,.navbar .nav>li>.dropdown-menu.pull-right:after{right:13px;left:auto}.navbar .pull-right>li>.dropdown-menu .dropdown-menu,.navbar .nav>li>.dropdown-menu.pull-right .dropdown-menu{right:100%;left:auto;margin-right:-1px;margin-left:0;-webkit-border-radius:6px 0 6px 6px;-moz-border-radius:6px 0 6px 6px;border-radius:6px 0 6px 6px}.navbar-inverse .navbar-inner{background-color:#1b1b1b;background-image:-moz-linear-gradient(top,#222,#111);background-image:-webkit-gradient(linear,0 0,0 100%,from(#222),to(#111));background-image:-webkit-linear-gradient(top,#222,#111);background-image:-o-linear-gradient(top,#222,#111);background-image:linear-gradient(to bottom,#222,#111);background-repeat:repeat-x;border-color:#252525;filter:progid:DXImageTransform.Microsoft.gradient(startColorstr='#ff222222',endColorstr='#ff111111',GradientType=0)}.navbar-inverse .brand,.navbar-inverse .nav>li>a{color:#999;text-shadow:0 -1px 0 rgba(0,0,0,0.25)}.navbar-inverse .brand:hover,.navbar-inverse .nav>li>a:hover,.navbar-inverse .brand:focus,.navbar-inverse .nav>li>a:focus{color:#fff}.navbar-inverse .brand{color:#999}.navbar-inverse .navbar-text{color:#999}.navbar-inverse .nav>li>a:focus,.navbar-inverse .nav>li>a:hover{color:#fff;background-color:transparent}.navbar-inverse .nav .active>a,.navbar-inverse .nav .active>a:hover,.navbar-inverse .nav .active>a:focus{color:#fff;background-color:#111}.navbar-inverse .navbar-link{color:#999}.navbar-inverse .navbar-link:hover,.navbar-inverse .navbar-link:focus{color:#fff}.navbar-inverse .divider-vertical{border-right-color:#222;border-left-color:#111}.navbar-inverse .nav li.dropdown.open>.dropdown-toggle,.navbar-inverse .nav li.dropdown.active>.dropdown-toggle,.navbar-inverse .nav li.dropdown.open.active>.dropdown-toggle{color:#fff;background-color:#111}.navbar-inverse .nav li.dropdown>a:hover .caret,.navbar-inverse .nav li.dropdown>a:focus .caret{border-top-color:#fff;border-bottom-color:#fff}.navbar-inverse .nav li.dropdown>.dropdown-toggle .caret{border-top-color:#999;border-bottom-color:#999}.navbar-inverse .nav li.dropdown.open>.dropdown-toggle .caret,.navbar-inverse .nav li.dropdown.active>.dropdown-toggle .caret,.navbar-inverse .nav li.dropdown.open.active>.dropdown-toggle .caret{border-top-color:#fff;border-bottom-color:#fff}.navbar-inverse .navbar-search .search-query{color:#fff;background-color:#515151;border-color:#111;-webkit-box-shadow:inset 0 1px 2px rgba(0,0,0,0.1),0 1px 0 rgba(255,255,255,0.15);-moz-box-shadow:inset 0 1px 2px rgba(0,0,0,0.1),0 1px 0 rgba(255,255,255,0.15);box-shadow:inset 0 1px 2px rgba(0,0,0,0.1),0 1px 0 rgba(255,255,255,0.15);-webkit-transition:none;-moz-transition:none;-o-transition:none;transition:none}.navbar-inverse .navbar-search .search-query:-moz-placeholder{color:#ccc}.navbar-inverse .navbar-search .search-query:-ms-input-placeholder{color:#ccc}.navbar-inverse .navbar-search .search-query::-webkit-input-placeholder{color:#ccc}.navbar-inverse .navbar-search .search-query:focus,.navbar-inverse .navbar-search .search-query.focused{padding:5px 15px;color:#333;text-shadow:0 1px 0 #fff;background-color:#fff;border:0;outline:0;-webkit-box-shadow:0 0 3px rgba(0,0,0,0.15);-moz-box-shadow:0 0 3px rgba(0,0,0,0.15);box-shadow:0 0 3px rgba(0,0,0,0.15)}.navbar-inverse .btn-navbar{color:#fff;text-shadow:0 -1px 0 rgba(0,0,0,0.25);background-color:#0e0e0e;*background-color:#040404;background-image:-moz-linear-gradient(top,#151515,#040404);background-image:-webkit-gradient(linear,0 0,0 100%,from(#151515),to(#040404));background-image:-webkit-linear-gradient(top,#151515,#040404);background-image:-o-linear-gradient(top,#151515,#040404);background-image:linear-gradient(to bottom,#151515,#040404);background-repeat:repeat-x;border-color:#040404 #040404 #000;border-color:rgba(0,0,0,0.1) rgba(0,0,0,0.1) rgba(0,0,0,0.25);filter:progid:DXImageTransform.Microsoft.gradient(startColorstr='#ff151515',endColorstr='#ff040404',GradientType=0);filter:progid:DXImageTransform.Microsoft.gradient(enabled=false)}.navbar-inverse .btn-navbar:hover,.navbar-inverse .btn-navbar:focus,.navbar-inverse .btn-navbar:active,.navbar-inverse .btn-navbar.active,.navbar-inverse .btn-navbar.disabled,.navbar-inverse .btn-navbar[disabled]{color:#fff;background-color:#040404;*background-color:#000}.navbar-inverse .btn-navbar:active,.navbar-inverse .btn-navbar.active{background-color:#000 \9}.breadcrumb{padding:8px 15px;margin:0 0 20px;list-style:none;background-color:#f5f5f5;-webkit-border-radius:4px;-moz-border-radius:4px;border-radius:4px}.breadcrumb>li{display:inline-block;*display:inline;text-shadow:0 1px 0 #fff;*zoom:1}.breadcrumb>li>.divider{padding:0 5px;color:#ccc}.breadcrumb>.active{color:#999}.pagination{margin:20px 0}.pagination ul{display:inline-block;*display:inline;margin-bottom:0;margin-left:0;-webkit-border-radius:4px;-moz-border-radius:4px;border-radius:4px;*zoom:1;-webkit-box-shadow:0 1px 2px rgba(0,0,0,0.05);-moz-box-shadow:0 1px 2px rgba(0,0,0,0.05);box-shadow:0 1px 2px rgba(0,0,0,0.05)}.pagination ul>li{display:inline}.pagination ul>li>a,.pagination ul>li>span{float:left;padding:4px 12px;line-height:20px;text-decoration:none;background-color:#fff;border:1px solid #ddd;border-left-width:0}.pagination ul>li>a:hover,.pagination ul>li>a:focus,.pagination ul>.active>a,.pagination ul>.active>span{background-color:#f5f5f5}.pagination ul>.active>a,.pagination ul>.active>span{color:#999;cursor:default}.pagination ul>.disabled>span,.pagination ul>.disabled>a,.pagination ul>.disabled>a:hover,.pagination ul>.disabled>a:focus{color:#999;cursor:default;background-color:transparent}.pagination ul>li:first-child>a,.pagination ul>li:first-child>span{border-left-width:1px;-webkit-border-bottom-left-radius:4px;border-bottom-left-radius:4px;-webkit-border-top-left-radius:4px;border-top-left-radius:4px;-moz-border-radius-bottomleft:4px;-moz-border-radius-topleft:4px}.pagination ul>li:last-child>a,.pagination ul>li:last-child>span{-webkit-border-top-right-radius:4px;border-top-right-radius:4px;-webkit-border-bottom-right-radius:4px;border-bottom-right-radius:4px;-moz-border-radius-topright:4px;-moz-border-radius-bottomright:4px}.pagination-centered{text-align:center}.pagination-right{text-align:right}.pagination-large ul>li>a,.pagination-large ul>li>span{padding:11px 19px;font-size:17.5px}.pagination-large ul>li:first-child>a,.pagination-large ul>li:first-child>span{-webkit-border-bottom-left-radius:6px;border-bottom-left-radius:6px;-webkit-border-top-left-radius:6px;border-top-left-radius:6px;-moz-border-radius-bottomleft:6px;-moz-border-radius-topleft:6px}.pagination-large ul>li:last-child>a,.pagination-large ul>li:last-child>span{-webkit-border-top-right-radius:6px;border-top-right-radius:6px;-webkit-border-bottom-right-radius:6px;border-bottom-right-radius:6px;-moz-border-radius-topright:6px;-moz-border-radius-bottomright:6px}.pagination-mini ul>li:first-child>a,.pagination-small ul>li:first-child>a,.pagination-mini ul>li:first-child>span,.pagination-small ul>li:first-child>span{-webkit-border-bottom-left-radius:3px;border-bottom-left-radius:3px;-webkit-border-top-left-radius:3px;border-top-left-radius:3px;-moz-border-radius-bottomleft:3px;-moz-border-radius-topleft:3px}.pagination-mini ul>li:last-child>a,.pagination-small ul>li:last-child>a,.pagination-mini ul>li:last-child>span,.pagination-small ul>li:last-child>span{-webkit-border-top-right-radius:3px;border-top-right-radius:3px;-webkit-border-bottom-right-radius:3px;border-bottom-right-radius:3px;-moz-border-radius-topright:3px;-moz-border-radius-bottomright:3px}.pagination-small ul>li>a,.pagination-small ul>li>span{padding:2px 10px;font-size:11.9px}.pagination-mini ul>li>a,.pagination-mini ul>li>span{padding:0 6px;font-size:10.5px}.pager{margin:20px 0;text-align:center;list-style:none;*zoom:1}.pager:before,.pager:after{display:table;line-height:0;content:""}.pager:after{clear:both}.pager li{display:inline}.pager li>a,.pager li>span{display:inline-block;padding:5px 14px;background-color:#fff;border:1px solid #ddd;-webkit-border-radius:15px;-moz-border-radius:15px;border-radius:15px}.pager li>a:hover,.pager li>a:focus{text-decoration:none;background-color:#f5f5f5}.pager .next>a,.pager .next>span{float:right}.pager .previous>a,.pager .previous>span{float:left}.pager .disabled>a,.pager .disabled>a:hover,.pager .disabled>a:focus,.pager .disabled>span{color:#999;cursor:default;background-color:#fff}.modal-backdrop{position:fixed;top:0;right:0;bottom:0;left:0;z-index:1040;background-color:#000}.modal-backdrop.fade{opacity:0}.modal-backdrop,.modal-backdrop.fade.in{opacity:.8;filter:alpha(opacity=80)}.modal{position:fixed;top:10%;left:50%;z-index:1050;width:560px;margin-left:-280px;background-color:#fff;border:1px solid #999;border:1px solid rgba(0,0,0,0.3);*border:1px solid #999;-webkit-border-radius:6px;-moz-border-radius:6px;border-radius:6px;outline:0;-webkit-box-shadow:0 3px 7px rgba(0,0,0,0.3);-moz-box-shadow:0 3px 7px rgba(0,0,0,0.3);box-shadow:0 3px 7px rgba(0,0,0,0.3);-webkit-background-clip:padding-box;-moz-background-clip:padding-box;background-clip:padding-box}.modal.fade{top:-25%;-webkit-transition:opacity .3s linear,top .3s ease-out;-moz-transition:opacity .3s linear,top .3s ease-out;-o-transition:opacity .3s linear,top .3s ease-out;transition:opacity .3s linear,top .3s ease-out}.modal.fade.in{top:10%}.modal-header{padding:9px 15px;border-bottom:1px solid #eee}.modal-header .close{margin-top:2px}.modal-header h3{margin:0;line-height:30px}.modal-body{position:relative;max-height:400px;padding:15px;overflow-y:auto}.modal-form{margin-bottom:0}.modal-footer{padding:14px 15px 15px;margin-bottom:0;text-align:right;background-color:#f5f5f5;border-top:1px solid #ddd;-webkit-border-radius:0 0 6px 6px;-moz-border-radius:0 0 6px 6px;border-radius:0 0 6px 6px;*zoom:1;-webkit-box-shadow:inset 0 1px 0 #fff;-moz-box-shadow:inset 0 1px 0 #fff;box-shadow:inset 0 1px 0 #fff}.modal-footer:before,.modal-footer:after{display:table;line-height:0;content:""}.modal-footer:after{clear:both}.modal-footer .btn+.btn{margin-bottom:0;margin-left:5px}.modal-footer .btn-group .btn+.btn{margin-left:-1px}.modal-footer .btn-block+.btn-block{margin-left:0}.tooltip{position:absolute;z-index:1030;display:block;font-size:11px;line-height:1.4;opacity:0;filter:alpha(opacity=0);visibility:visible}.tooltip.in{opacity:.8;filter:alpha(opacity=80)}.tooltip.top{padding:5px 0;margin-top:-3px}.tooltip.right{padding:0 5px;margin-left:3px}.tooltip.bottom{padding:5px 0;margin-top:3px}.tooltip.left{padding:0 5px;margin-left:-3px}.tooltip-inner{max-width:200px;padding:8px;color:#fff;text-align:center;text-decoration:none;background-color:#000;-webkit-border-radius:4px;-moz-border-radius:4px;border-radius:4px}.tooltip-arrow{position:absolute;width:0;height:0;border-color:transparent;border-style:solid}.tooltip.top .tooltip-arrow{bottom:0;left:50%;margin-left:-5px;border-top-color:#000;border-width:5px 5px 0}.tooltip.right .tooltip-arrow{top:50%;left:0;margin-top:-5px;border-right-color:#000;border-width:5px 5px 5px 0}.tooltip.left .tooltip-arrow{top:50%;right:0;margin-top:-5px;border-left-color:#000;border-width:5px 0 5px 5px}.tooltip.bottom .tooltip-arrow{top:0;left:50%;margin-left:-5px;border-bottom-color:#000;border-width:0 5px 5px}.popover{position:absolute;top:0;left:0;z-index:1010;display:none;max-width:276px;padding:1px;text-align:left;white-space:normal;background-color:#fff;border:1px solid #ccc;border:1px solid rgba(0,0,0,0.2);-webkit-border-radius:6px;-moz-border-radius:6px;border-radius:6px;-webkit-box-shadow:0 5px 10px rgba(0,0,0,0.2);-moz-box-shadow:0 5px 10px rgba(0,0,0,0.2);box-shadow:0 5px 10px rgba(0,0,0,0.2);-webkit-background-clip:padding-box;-moz-background-clip:padding;background-clip:padding-box}.popover.top{margin-top:-10px}.popover.right{margin-left:10px}.popover.bottom{margin-top:10px}.popover.left{margin-left:-10px}.popover-title{padding:8px 14px;margin:0;font-size:14px;font-weight:normal;line-height:18px;background-color:#f7f7f7;border-bottom:1px solid #ebebeb;-webkit-border-radius:5px 5px 0 0;-moz-border-radius:5px 5px 0 0;border-radius:5px 5px 0 0}.popover-title:empty{display:none}.popover-content{padding:9px 14px}.popover .arrow,.popover .arrow:after{position:absolute;display:block;width:0;height:0;border-color:transparent;border-style:solid}.popover .arrow{border-width:11px}.popover .arrow:after{border-width:10px;content:""}.popover.top .arrow{bottom:-11px;left:50%;margin-left:-11px;border-top-color:#999;border-top-color:rgba(0,0,0,0.25);border-bottom-width:0}.popover.top .arrow:after{bottom:1px;margin-left:-10px;border-top-color:#fff;border-bottom-width:0}.popover.right .arrow{top:50%;left:-11px;margin-top:-11px;border-right-color:#999;border-right-color:rgba(0,0,0,0.25);border-left-width:0}.popover.right .arrow:after{bottom:-10px;left:1px;border-right-color:#fff;border-left-width:0}.popover.bottom .arrow{top:-11px;left:50%;margin-left:-11px;border-bottom-color:#999;border-bottom-color:rgba(0,0,0,0.25);border-top-width:0}.popover.bottom .arrow:after{top:1px;margin-left:-10px;border-bottom-color:#fff;border-top-width:0}.popover.left .arrow{top:50%;right:-11px;margin-top:-11px;border-left-color:#999;border-left-color:rgba(0,0,0,0.25);border-right-width:0}.popover.left .arrow:after{right:1px;bottom:-10px;border-left-color:#fff;border-right-width:0}.thumbnails{margin-left:-20px;list-style:none;*zoom:1}.thumbnails:before,.thumbnails:after{display:table;line-height:0;content:""}.thumbnails:after{clear:both}.row-fluid .thumbnails{margin-left:0}.thumbnails>li{float:left;margin-bottom:20px;margin-left:20px}.thumbnail{display:block;padding:4px;line-height:20px;border:1px solid #ddd;-webkit-border-radius:4px;-moz-border-radius:4px;border-radius:4px;-webkit-box-shadow:0 1px 3px rgba(0,0,0,0.055);-moz-box-shadow:0 1px 3px rgba(0,0,0,0.055);box-shadow:0 1px 3px rgba(0,0,0,0.055);-webkit-transition:all .2s ease-in-out;-moz-transition:all .2s ease-in-out;-o-transition:all .2s ease-in-out;transition:all .2s ease-in-out}a.thumbnail:hover,a.thumbnail:focus{border-color:#08c;-webkit-box-shadow:0 1px 4px rgba(0,105,214,0.25);-moz-box-shadow:0 1px 4px rgba(0,105,214,0.25);box-shadow:0 1px 4px rgba(0,105,214,0.25)}.thumbnail>img{display:block;max-width:100%;margin-right:auto;margin-left:auto}.thumbnail .caption{padding:9px;color:#555}.media,.media-body{overflow:hidden;*overflow:visible;zoom:1}.media,.media .media{margin-top:15px}.media:first-child{margin-top:0}.media-object{display:block}.media-heading{margin:0 0 5px}.media>.pull-left{margin-right:10px}.media>.pull-right{margin-left:10px}.media-list{margin-left:0;list-style:none}.label,.badge{display:inline-block;padding:2px 4px;font-size:11.844px;font-weight:bold;line-height:14px;color:#fff;text-shadow:0 -1px 0 rgba(0,0,0,0.25);white-space:nowrap;vertical-align:baseline;background-color:#999}.label{-webkit-border-radius:3px;-moz-border-radius:3px;border-radius:3px}.badge{padding-right:9px;padding-left:9px;-webkit-border-radius:9px;-moz-border-radius:9px;border-radius:9px}.label:empty,.badge:empty{display:none}a.label:hover,a.label:focus,a.badge:hover,a.badge:focus{color:#fff;text-decoration:none;cursor:pointer}.label-important,.badge-important{background-color:#b94a48}.label-important[href],.badge-important[href]{background-color:#953b39}.label-warning,.badge-warning{background-color:#f89406}.label-warning[href],.badge-warning[href]{background-color:#c67605}.label-success,.badge-success{background-color:#468847}.label-success[href],.badge-success[href]{background-color:#356635}.label-info,.badge-info{background-color:#3a87ad}.label-info[href],.badge-info[href]{background-color:#2d6987}.label-inverse,.badge-inverse{background-color:#333}.label-inverse[href],.badge-inverse[href]{background-color:#1a1a1a}.btn .label,.btn .badge{position:relative;top:-1px}.btn-mini .label,.btn-mini .badge{top:0}@-webkit-keyframes progress-bar-stripes{from{background-position:40px 0}to{background-position:0 0}}@-moz-keyframes progress-bar-stripes{from{background-position:40px 0}to{background-position:0 0}}@-ms-keyframes progress-bar-stripes{from{background-position:40px 0}to{background-position:0 0}}@-o-keyframes progress-bar-stripes{from{background-position:0 0}to{background-position:40px 0}}@keyframes progress-bar-stripes{from{background-position:40px 0}to{background-position:0 0}}.progress{height:20px;margin-bottom:20px;overflow:hidden;background-color:#f7f7f7;background-image:-moz-linear-gradient(top,#f5f5f5,#f9f9f9);background-image:-webkit-gradient(linear,0 0,0 100%,from(#f5f5f5),to(#f9f9f9));background-image:-webkit-linear-gradient(top,#f5f5f5,#f9f9f9);background-image:-o-linear-gradient(top,#f5f5f5,#f9f9f9);background-image:linear-gradient(to bottom,#f5f5f5,#f9f9f9);background-repeat:repeat-x;-webkit-border-radius:4px;-moz-border-radius:4px;border-radius:4px;filter:progid:DXImageTransform.Microsoft.gradient(startColorstr='#fff5f5f5',endColorstr='#fff9f9f9',GradientType=0);-webkit-box-shadow:inset 0 1px 2px rgba(0,0,0,0.1);-moz-box-shadow:inset 0 1px 2px rgba(0,0,0,0.1);box-shadow:inset 0 1px 2px rgba(0,0,0,0.1)}.progress .bar{float:left;width:0;height:100%;font-size:12px;color:#fff;text-align:center;text-shadow:0 -1px 0 rgba(0,0,0,0.25);background-color:#0e90d2;background-image:-moz-linear-gradient(top,#149bdf,#0480be);background-image:-webkit-gradient(linear,0 0,0 100%,from(#149bdf),to(#0480be));background-image:-webkit-linear-gradient(top,#149bdf,#0480be);background-image:-o-linear-gradient(top,#149bdf,#0480be);background-image:linear-gradient(to bottom,#149bdf,#0480be);background-repeat:repeat-x;filter:progid:DXImageTransform.Microsoft.gradient(startColorstr='#ff149bdf',endColorstr='#ff0480be',GradientType=0);-webkit-box-shadow:inset 0 -1px 0 rgba(0,0,0,0.15);-moz-box-shadow:inset 0 -1px 0 rgba(0,0,0,0.15);box-shadow:inset 0 -1px 0 rgba(0,0,0,0.15);-webkit-box-sizing:border-box;-moz-box-sizing:border-box;box-sizing:border-box;-webkit-transition:width .6s ease;-moz-transition:width .6s ease;-o-transition:width .6s ease;transition:width .6s ease}.progress .bar+.bar{-webkit-box-shadow:inset 1px 0 0 rgba(0,0,0,0.15),inset 0 -1px 0 rgba(0,0,0,0.15);-moz-box-shadow:inset 1px 0 0 rgba(0,0,0,0.15),inset 0 -1px 0 rgba(0,0,0,0.15);box-shadow:inset 1px 0 0 rgba(0,0,0,0.15),inset 0 -1px 0 rgba(0,0,0,0.15)}.progress-striped .bar{background-color:#149bdf;background-image:-webkit-gradient(linear,0 100%,100% 0,color-stop(0.25,rgba(255,255,255,0.15)),color-stop(0.25,transparent),color-stop(0.5,transparent),color-stop(0.5,rgba(255,255,255,0.15)),color-stop(0.75,rgba(255,255,255,0.15)),color-stop(0.75,transparent),to(transparent));background-image:-webkit-linear-gradient(45deg,rgba(255,255,255,0.15) 25%,transparent 25%,transparent 50%,rgba(255,255,255,0.15) 50%,rgba(255,255,255,0.15) 75%,transparent 75%,transparent);background-image:-moz-linear-gradient(45deg,rgba(255,255,255,0.15) 25%,transparent 25%,transparent 50%,rgba(255,255,255,0.15) 50%,rgba(255,255,255,0.15) 75%,transparent 75%,transparent);background-image:-o-linear-gradient(45deg,rgba(255,255,255,0.15) 25%,transparent 25%,transparent 50%,rgba(255,255,255,0.15) 50%,rgba(255,255,255,0.15) 75%,transparent 75%,transparent);background-image:linear-gradient(45deg,rgba(255,255,255,0.15) 25%,transparent 25%,transparent 50%,rgba(255,255,255,0.15) 50%,rgba(255,255,255,0.15) 75%,transparent 75%,transparent);-webkit-background-size:40px 40px;-moz-background-size:40px 40px;-o-background-size:40px 40px;background-size:40px 40px}.progress.active .bar{-webkit-animation:progress-bar-stripes 2s linear infinite;-moz-animation:progress-bar-stripes 2s linear infinite;-ms-animation:progress-bar-stripes 2s linear infinite;-o-animation:progress-bar-stripes 2s linear infinite;animation:progress-bar-stripes 2s linear infinite}.progress-danger .bar,.progress .bar-danger{background-color:#dd514c;background-image:-moz-linear-gradient(top,#ee5f5b,#c43c35);background-image:-webkit-gradient(linear,0 0,0 100%,from(#ee5f5b),to(#c43c35));background-image:-webkit-linear-gradient(top,#ee5f5b,#c43c35);background-image:-o-linear-gradient(top,#ee5f5b,#c43c35);background-image:linear-gradient(to bottom,#ee5f5b,#c43c35);background-repeat:repeat-x;filter:progid:DXImageTransform.Microsoft.gradient(startColorstr='#ffee5f5b',endColorstr='#ffc43c35',GradientType=0)}.progress-danger.progress-striped .bar,.progress-striped .bar-danger{background-color:#ee5f5b;background-image:-webkit-gradient(linear,0 100%,100% 0,color-stop(0.25,rgba(255,255,255,0.15)),color-stop(0.25,transparent),color-stop(0.5,transparent),color-stop(0.5,rgba(255,255,255,0.15)),color-stop(0.75,rgba(255,255,255,0.15)),color-stop(0.75,transparent),to(transparent));background-image:-webkit-linear-gradient(45deg,rgba(255,255,255,0.15) 25%,transparent 25%,transparent 50%,rgba(255,255,255,0.15) 50%,rgba(255,255,255,0.15) 75%,transparent 75%,transparent);background-image:-moz-linear-gradient(45deg,rgba(255,255,255,0.15) 25%,transparent 25%,transparent 50%,rgba(255,255,255,0.15) 50%,rgba(255,255,255,0.15) 75%,transparent 75%,transparent);background-image:-o-linear-gradient(45deg,rgba(255,255,255,0.15) 25%,transparent 25%,transparent 50%,rgba(255,255,255,0.15) 50%,rgba(255,255,255,0.15) 75%,transparent 75%,transparent);background-image:linear-gradient(45deg,rgba(255,255,255,0.15) 25%,transparent 25%,transparent 50%,rgba(255,255,255,0.15) 50%,rgba(255,255,255,0.15) 75%,transparent 75%,transparent)}.progress-success .bar,.progress .bar-success{background-color:#5eb95e;background-image:-moz-linear-gradient(top,#62c462,#57a957);background-image:-webkit-gradient(linear,0 0,0 100%,from(#62c462),to(#57a957));background-image:-webkit-linear-gradient(top,#62c462,#57a957);background-image:-o-linear-gradient(top,#62c462,#57a957);background-image:linear-gradient(to bottom,#62c462,#57a957);background-repeat:repeat-x;filter:progid:DXImageTransform.Microsoft.gradient(startColorstr='#ff62c462',endColorstr='#ff57a957',GradientType=0)}.progress-success.progress-striped .bar,.progress-striped .bar-success{background-color:#62c462;background-image:-webkit-gradient(linear,0 100%,100% 0,color-stop(0.25,rgba(255,255,255,0.15)),color-stop(0.25,transparent),color-stop(0.5,transparent),color-stop(0.5,rgba(255,255,255,0.15)),color-stop(0.75,rgba(255,255,255,0.15)),color-stop(0.75,transparent),to(transparent));background-image:-webkit-linear-gradient(45deg,rgba(255,255,255,0.15) 25%,transparent 25%,transparent 50%,rgba(255,255,255,0.15) 50%,rgba(255,255,255,0.15) 75%,transparent 75%,transparent);background-image:-moz-linear-gradient(45deg,rgba(255,255,255,0.15) 25%,transparent 25%,transparent 50%,rgba(255,255,255,0.15) 50%,rgba(255,255,255,0.15) 75%,transparent 75%,transparent);background-image:-o-linear-gradient(45deg,rgba(255,255,255,0.15) 25%,transparent 25%,transparent 50%,rgba(255,255,255,0.15) 50%,rgba(255,255,255,0.15) 75%,transparent 75%,transparent);background-image:linear-gradient(45deg,rgba(255,255,255,0.15) 25%,transparent 25%,transparent 50%,rgba(255,255,255,0.15) 50%,rgba(255,255,255,0.15) 75%,transparent 75%,transparent)}.progress-info .bar,.progress .bar-info{background-color:#4bb1cf;background-image:-moz-linear-gradient(top,#5bc0de,#339bb9);background-image:-webkit-gradient(linear,0 0,0 100%,from(#5bc0de),to(#339bb9));background-image:-webkit-linear-gradient(top,#5bc0de,#339bb9);background-image:-o-linear-gradient(top,#5bc0de,#339bb9);background-image:linear-gradient(to bottom,#5bc0de,#339bb9);background-repeat:repeat-x;filter:progid:DXImageTransform.Microsoft.gradient(startColorstr='#ff5bc0de',endColorstr='#ff339bb9',GradientType=0)}.progress-info.progress-striped .bar,.progress-striped .bar-info{background-color:#5bc0de;background-image:-webkit-gradient(linear,0 100%,100% 0,color-stop(0.25,rgba(255,255,255,0.15)),color-stop(0.25,transparent),color-stop(0.5,transparent),color-stop(0.5,rgba(255,255,255,0.15)),color-stop(0.75,rgba(255,255,255,0.15)),color-stop(0.75,transparent),to(transparent));background-image:-webkit-linear-gradient(45deg,rgba(255,255,255,0.15) 25%,transparent 25%,transparent 50%,rgba(255,255,255,0.15) 50%,rgba(255,255,255,0.15) 75%,transparent 75%,transparent);background-image:-moz-linear-gradient(45deg,rgba(255,255,255,0.15) 25%,transparent 25%,transparent 50%,rgba(255,255,255,0.15) 50%,rgba(255,255,255,0.15) 75%,transparent 75%,transparent);background-image:-o-linear-gradient(45deg,rgba(255,255,255,0.15) 25%,transparent 25%,transparent 50%,rgba(255,255,255,0.15) 50%,rgba(255,255,255,0.15) 75%,transparent 75%,transparent);background-image:linear-gradient(45deg,rgba(255,255,255,0.15) 25%,transparent 25%,transparent 50%,rgba(255,255,255,0.15) 50%,rgba(255,255,255,0.15) 75%,transparent 75%,transparent)}.progress-warning .bar,.progress .bar-warning{background-color:#faa732;background-image:-moz-linear-gradient(top,#fbb450,#f89406);background-image:-webkit-gradient(linear,0 0,0 100%,from(#fbb450),to(#f89406));background-image:-webkit-linear-gradient(top,#fbb450,#f89406);background-image:-o-linear-gradient(top,#fbb450,#f89406);background-image:linear-gradient(to bottom,#fbb450,#f89406);background-repeat:repeat-x;filter:progid:DXImageTransform.Microsoft.gradient(startColorstr='#fffbb450',endColorstr='#fff89406',GradientType=0)}.progress-warning.progress-striped .bar,.progress-striped .bar-warning{background-color:#fbb450;background-image:-webkit-gradient(linear,0 100%,100% 0,color-stop(0.25,rgba(255,255,255,0.15)),color-stop(0.25,transparent),color-stop(0.5,transparent),color-stop(0.5,rgba(255,255,255,0.15)),color-stop(0.75,rgba(255,255,255,0.15)),color-stop(0.75,transparent),to(transparent));background-image:-webkit-linear-gradient(45deg,rgba(255,255,255,0.15) 25%,transparent 25%,transparent 50%,rgba(255,255,255,0.15) 50%,rgba(255,255,255,0.15) 75%,transparent 75%,transparent);background-image:-moz-linear-gradient(45deg,rgba(255,255,255,0.15) 25%,transparent 25%,transparent 50%,rgba(255,255,255,0.15) 50%,rgba(255,255,255,0.15) 75%,transparent 75%,transparent);background-image:-o-linear-gradient(45deg,rgba(255,255,255,0.15) 25%,transparent 25%,transparent 50%,rgba(255,255,255,0.15) 50%,rgba(255,255,255,0.15) 75%,transparent 75%,transparent);background-image:linear-gradient(45deg,rgba(255,255,255,0.15) 25%,transparent 25%,transparent 50%,rgba(255,255,255,0.15) 50%,rgba(255,255,255,0.15) 75%,transparent 75%,transparent)}.accordion{margin-bottom:20px}.accordion-group{margin-bottom:2px;border:1px solid #e5e5e5;-webkit-border-radius:4px;-moz-border-radius:4px;border-radius:4px}.accordion-heading{border-bottom:0}.accordion-heading .accordion-toggle{display:block;padding:8px 15px}.accordion-toggle{cursor:pointer}.accordion-inner{padding:9px 15px;border-top:1px solid #e5e5e5}.carousel{position:relative;margin-bottom:20px;line-height:1}.carousel-inner{position:relative;width:100%;overflow:hidden}.carousel-inner>.item{position:relative;display:none;-webkit-transition:.6s ease-in-out left;-moz-transition:.6s ease-in-out left;-o-transition:.6s ease-in-out left;transition:.6s ease-in-out left}.carousel-inner>.item>img,.carousel-inner>.item>a>img{display:block;line-height:1}.carousel-inner>.active,.carousel-inner>.next,.carousel-inner>.prev{display:block}.carousel-inner>.active{left:0}.carousel-inner>.next,.carousel-inner>.prev{position:absolute;top:0;width:100%}.carousel-inner>.next{left:100%}.carousel-inner>.prev{left:-100%}.carousel-inner>.next.left,.carousel-inner>.prev.right{left:0}.carousel-inner>.active.left{left:-100%}.carousel-inner>.active.right{left:100%}.carousel-control{position:absolute;top:40%;left:15px;width:40px;height:40px;margin-top:-20px;font-size:60px;font-weight:100;line-height:30px;color:#fff;text-align:center;background:#222;border:3px solid #fff;-webkit-border-radius:23px;-moz-border-radius:23px;border-radius:23px;opacity:.5;filter:alpha(opacity=50)}.carousel-control.right{right:15px;left:auto}.carousel-control:hover,.carousel-control:focus{color:#fff;text-decoration:none;opacity:.9;filter:alpha(opacity=90)}.carousel-indicators{position:absolute;top:15px;right:15px;z-index:5;margin:0;list-style:none}.carousel-indicators li{display:block;float:left;width:10px;height:10px;margin-left:5px;text-indent:-999px;background-color:#ccc;background-color:rgba(255,255,255,0.25);border-radius:5px}.carousel-indicators .active{background-color:#fff}.carousel-caption{position:absolute;right:0;bottom:0;left:0;padding:15px;background:#333;background:rgba(0,0,0,0.75)}.carousel-caption h4,.carousel-caption p{line-height:20px;color:#fff}.carousel-caption h4{margin:0 0 5px}.carousel-caption p{margin-bottom:0}.hero-unit{padding:60px;margin-bottom:30px;font-size:18px;font-weight:200;line-height:30px;color:inherit;background-color:#eee;-webkit-border-radius:6px;-moz-border-radius:6px;border-radius:6px}.hero-unit h1{margin-bottom:0;font-size:60px;line-height:1;letter-spacing:-1px;color:inherit}.hero-unit li{line-height:30px}.pull-right{float:right}.pull-left{float:left}.hide{display:none}.show{display:block}.invisible{visibility:hidden}.affix{position:fixed}
