# Supplementary material for: Cholera deaths in Soho, London, 1854: Risk Terrain Modeling for epidemiological investigations
Source: PLoS One. 2020 Mar 30;15(3):e0230725. doi: 10.1371/journal.pone.0230725 (PMC7105112; doi:10.1371/journal.pone.0230725)
Supplement: S1 File — (ZIP) [file pone.0230725.s001.zip › Snow_London/RTM_Output/AllPumpsIndividual_100m50m/geotiff-1348764094/output.csv.1348764094.output-cellid.tfw]

50.36528443
0.00000000
0.00000000
-50.17031877
528079.69918702
182314.70781451
